# Supplementary material for: (N,N,N′,N′-Tetra­methyl­ethylenediamine-κN)bis­(2,4,6-trimethyl­phenolato-κO)germanium(II)
Source: Acta Crystallogr Sect E Struct Rep Online. 2012 Feb 17;68(Pt 3):m296. doi: 10.1107/S160053681200503X (PMC3297249; doi:10.1107/S160053681200503X)
Supplement: Supplementary file 1 [file e-68-0m296-sup1.cif]

##############################################################################
#                                                                            #
# This CIF contains the data in a paper accepted for publication in          #
# Acta Crystallographica Section E. It conforms to the requirements of       #
# Notes for Authors for Acta Crystallographica Section E, and has been       #
# peer reviewed under the auspices of the IUCr Commission on Journals.       #
#                                                                            #
# Full details of the Crystallographic Information File format               #
# are given in the paper "The Crystallographic Information File (CIF):       #
# a New Standard Archive File for Crystallography" by S. R. Hall, F. H.      #
# Allen and I. D. Brown [Acta Cryst. (1991), A47, 655-685].                  #
#                                                                            #
# The current version of the core CIF dictionary is obtainable from          #
# ftp://ftp.iucr.org/pub/cif_core.dic.                                       #
#                                                                            #
# Software is freely available for graphical display of the structure(s)     #
# in this CIF. For information consult the CIF software page                 #
# http://www.iucr.org/resources/cif/software.                                #
#                                                                            #
# This file may be used for bona fide research purposes within the           #
# scientific community so long as proper attribution is given to the journal # 
# article from which it was obtained.                                        #
#                                                                            #
##############################################################################
data_I
_audit_creation_method     SHELXL-97
_chemical_name_systematic
;
(<i>N</i>,<i>N</i>,<i>N</i>',<i>N</i>'-Tetramethylethylenediamine-
\k<i>N</i>)bis(2,4,6-trimethylphenolato-\k<i>O</i>)germanium(II)
;
_chemical_name_common     ?
_chemical_formula_moiety     'C24 H38 Ge N2 O2'
_chemical_formula_sum     'C24 H38 Ge N2 O2'
_chemical_formula_iupac     '[Ge (C9 H11 O)2 (C6 H16 N2)]'
_chemical_formula_weight     459.15
_chemical_melting_point     ?
_symmetry_cell_setting     triclinic
_symmetry_space_group_name_H-M     'P -1'
_symmetry_space_group_name_Hall     '-P 1'
loop_
    _symmetry_equiv_pos_as_xyz
    'x, y, z'
    '-x, -y, -z'
_cell_length_a     10.9026(3)
_cell_length_b     11.5495(3)
_cell_length_c     12.4890(3)
_cell_angle_alpha     92.5520(10)
_cell_angle_beta     113.8530(10)
_cell_angle_gamma     117.8380(10)
_cell_volume     1217.73(5)
_cell_formula_units_Z     2
_cell_measurement_reflns_used     9278
_cell_measurement_theta_min     2.23
_cell_measurement_theta_max     26.61
_cell_measurement_temperature     173(2)
_exptl_crystal_description     block
_exptl_crystal_colour     colourless
_exptl_crystal_size_max     0.50
_exptl_crystal_size_mid     0.35
_exptl_crystal_size_min     0.29
_exptl_crystal_density_diffrn     1.252
_exptl_crystal_density_meas     ?
_exptl_crystal_density_method     'not measured'
_exptl_crystal_F_000     488
_exptl_absorpt_coefficient_mu     1.278
_exptl_absorpt_correction_type     multi-scan
_exptl_absorpt_process_details     '(DENZO/SCALEPACK; Otwinowski & Minor, 1997)'
_exptl_absorpt_correction_T_min     0.5674
_exptl_absorpt_correction_T_max     0.7081
_exptl_special_details     ?
_diffrn_ambient_temperature     173(2)
_diffrn_radiation_type     MoK\a
_diffrn_radiation_wavelength     0.71073
_diffrn_radiation_source     'fine-focus sealed tube'
_diffrn_radiation_monochromator     graphite
_diffrn_measurement_device_type     'Nonius KappaCCD'
_diffrn_measurement_method     '\f and \w scans with \k offset'
_diffrn_detector_area_resol_mean     9
_diffrn_reflns_number     18801
_diffrn_reflns_av_R_equivalents     0.0324
_diffrn_reflns_av_sigmaI/netI     0.0298
_diffrn_reflns_theta_min     1.86
_diffrn_reflns_theta_max     26.82
_diffrn_reflns_theta_full     26.82
_diffrn_measured_fraction_theta_max     0.983
_diffrn_measured_fraction_theta_full     0.983
_diffrn_reflns_limit_h_min     -13
_diffrn_reflns_limit_h_max     13
_diffrn_reflns_limit_k_min     -14
_diffrn_reflns_limit_k_max     14
_diffrn_reflns_limit_l_min     -15
_diffrn_reflns_limit_l_max     15
_diffrn_standards_number     ?
_diffrn_standards_interval_count     ?
_diffrn_standards_interval_time     ?
_diffrn_standards_decay_%     ?
_refine_special_details
;
 Refinement of F^2^ against ALL reflections.  The weighted R-factor wR and
 goodness of fit S are based on F^2^, conventional R-factors R are based
 on F, with F set to zero for negative F^2^. The threshold expression of
 F^2^ > 2sigma(F^2^) is used only for calculating R-factors(gt) etc. and is
 not relevant to the choice of reflections for refinement.  R-factors based
 on F^2^ are statistically about twice as large as those based on F, and R-
 factors based on ALL data will be even larger.
;
_reflns_number_total     5132
_reflns_number_gt     4480
_reflns_threshold_expression     I>2\s(I)
_refine_ls_structure_factor_coef     Fsqd
_refine_ls_matrix_type     full
_refine_ls_R_factor_all     0.0368
_refine_ls_R_factor_gt     0.0295
_refine_ls_wR_factor_gt     0.0782
_refine_ls_wR_factor_ref     0.0819
_refine_ls_goodness_of_fit_ref     1.022
_refine_ls_restrained_S_all     1.022
_refine_ls_number_reflns     5132
_refine_ls_number_parameters     262
_refine_ls_number_restraints     0
_refine_ls_hydrogen_treatment     constr
_refine_ls_weighting_scheme     calc
_refine_ls_weighting_details
         'calc w=1/[\s^2^(Fo^2^)+(0.0479P)^2^+0.3979P] where P=(Fo^2^+2Fc^2^)/3'
_atom_sites_solution_hydrogens     geom
_atom_sites_solution_primary     direct
_atom_sites_solution_secondary     difmap
_refine_ls_shift/su_max     0.004
_refine_ls_shift/su_mean     0.001
_refine_diff_density_max     0.380
_refine_diff_density_min     -0.299
_refine_ls_extinction_method     none
_refine_ls_extinction_coef     ?
_refine_ls_abs_structure_details     ?
loop_
    _atom_type_symbol
    _atom_type_description
    _atom_type_scat_dispersion_real
    _atom_type_scat_dispersion_imag
    _atom_type_scat_source
    'C' 'C' 0.0033 0.0016
                         'International Tables Vol C Tables 4.2.6.8 and 6.1.1.4'
    'H' 'H' 0.0000 0.0000
                         'International Tables Vol C Tables 4.2.6.8 and 6.1.1.4'
    'N' 'N' 0.0061 0.0033
                         'International Tables Vol C Tables 4.2.6.8 and 6.1.1.4'
    'O' 'O' 0.0106 0.0060
                         'International Tables Vol C Tables 4.2.6.8 and 6.1.1.4'
    'Ge' 'Ge' 0.1547 1.8001
                         'International Tables Vol C Tables 4.2.6.8 and 6.1.1.4'
_computing_data_collection     'COLLECT (Nonius, 1998)'
_computing_cell_refinement     'DENZO/SCALEPACK (Otwinowski & Minor, 1997)'
_computing_data_reduction     'DENZO/SCALEPACK (Otwinowski & Minor, 1997)'
_computing_structure_solution     'SIR2004 (Burla <i>et al.</i>, 2005)'
_computing_structure_refinement     'SHELXL97 (Sheldrick, 2008)'
_computing_molecular_graphics     'ORTEP-3 (Farrugia, 1997)'
_computing_publication_material     'SHELXL97 (Sheldrick, 2008)'
loop_
    _atom_site_type_symbol
    _atom_site_label
    _atom_site_fract_x
    _atom_site_fract_y
    _atom_site_fract_z
    _atom_site_U_iso_or_equiv
    _atom_site_adp_type
    _atom_site_calc_flag
    _atom_site_refinement_flags
    _atom_site_occupancy
    _atom_site_symmetry_multiplicity
    _atom_site_disorder_assembly
    _atom_site_disorder_group
    Ge Ge1 0.99264(2) 0.176944(19) 0.058635(17) 0.02421(8) Uani d . 1 1 . .
    O O1 0.83353(16) 0.07223(14) 0.09872(12) 0.0296(3) Uani d . 1 1 . .
    O O2 1.01794(16) 0.34530(13) 0.10758(12) 0.0278(3) Uani d . 1 1 . .
    N N1 0.83055(19) 0.16252(16) -0.11701(14) 0.0263(3) Uani d . 1 1 . .
    N N2 0.4689(2) 0.02892(19) -0.32794(16) 0.0361(4) Uani d . 1 1 . .
    C C1 0.8348(2) -0.02668(19) 0.15472(18) 0.0267(4) Uani d . 1 1 . .
    C C2 0.9506(2) 0.0077(2) 0.27524(18) 0.0275(4) Uani d . 1 1 . .
    C C3 0.9438(3) -0.0959(2) 0.3307(2) 0.0321(4) Uani d . 1 1 . .
    H H3 1.0220 -0.0722 0.4127 0.039 Uiso calc R 1 1 . .
    C C4 0.8262(3) -0.2324(2) 0.2697(2) 0.0363(5) Uani d . 1 1 . .
    C C5 0.7122(3) -0.2634(2) 0.1524(2) 0.0377(5) Uani d . 1 1 . .
    H H5 0.6303 -0.3564 0.1098 0.045 Uiso calc R 1 1 . .
    C C6 0.7121(2) -0.1637(2) 0.09329(19) 0.0329(4) Uani d . 1 1 . .
    C C7 1.0795(3) 0.1543(2) 0.3472(2) 0.0388(5) Uani d . 1 1 . .
    H H7A 1.0320 0.2064 0.3541 0.047 Uiso calc R 1 1 . .
    H H7B 1.1414 0.1940 0.3051 0.047 Uiso calc R 1 1 . .
    H H7C 1.1488 0.1580 0.4290 0.047 Uiso calc R 1 1 . .
    C C8 0.8247(4) -0.3426(3) 0.3322(3) 0.0530(7) Uani d . 1 1 . .
    H H8C 0.7347 -0.4325 0.2758 0.064 Uiso calc R 1 1 . .
    H H8B 0.8150 -0.3262 0.4053 0.064 Uiso calc R 1 1 . .
    H H8A 0.9234 -0.3403 0.3559 0.064 Uiso calc R 1 1 . .
    C C9 0.5795(3) -0.2027(3) -0.0325(2) 0.0535(7) Uani d . 1 1 . .
    H H9A 0.6226 -0.1755 -0.0887 0.064 Uiso calc R 1 1 . .
    H H9B 0.5246 -0.1562 -0.0303 0.064 Uiso calc R 1 1 . .
    H H9C 0.5049 -0.3019 -0.0606 0.064 Uiso calc R 1 1 . .
    C C10 1.1231(2) 0.42748(17) 0.22520(17) 0.0243(4) Uani d . 1 1 . .
    C C11 1.0634(2) 0.44853(18) 0.29946(18) 0.0265(4) Uani d . 1 1 . .
    C C12 1.1684(3) 0.52993(19) 0.41937(19) 0.0322(4) Uani d . 1 1 . .
    H H12 1.1284 0.5453 0.4698 0.039 Uiso calc R 1 1 . .
    C C13 1.3313(3) 0.5899(2) 0.46805(19) 0.0335(5) Uani d . 1 1 . .
    C C14 1.3866(2) 0.5700(2) 0.3916(2) 0.0349(5) Uani d . 1 1 . .
    H H14 1.4974 0.6112 0.4233 0.042 Uiso calc R 1 1 . .
    C C15 1.2861(2) 0.49171(19) 0.26980(18) 0.0292(4) Uani d . 1 1 . .
    C C16 0.8876(2) 0.3819(2) 0.2466(2) 0.0370(5) Uani d . 1 1 . .
    H H16A 0.8365 0.2823 0.2199 0.044 Uiso calc R 1 1 . .
    H H16B 0.8474 0.4135 0.1764 0.044 Uiso calc R 1 1 . .
    H H16C 0.8640 0.4062 0.3089 0.044 Uiso calc R 1 1 . .
    C C17 1.4443(3) 0.6754(3) 0.6003(2) 0.0502(6) Uani d . 1 1 . .
    H H17A 1.4193 0.6194 0.6539 0.060 Uiso calc R 1 1 . .
    H H17B 1.4334 0.7534 0.6149 0.060 Uiso calc R 1 1 . .
    H H17C 1.5531 0.7088 0.6179 0.060 Uiso calc R 1 1 . .
    C C18 1.3512(3) 0.4816(2) 0.1866(2) 0.0432(5) Uani d . 1 1 . .
    H H18A 1.3172 0.5193 0.1196 0.052 Uiso calc R 1 1 . .
    H H18B 1.3118 0.3854 0.1531 0.052 Uiso calc R 1 1 . .
    H H18C 1.4670 0.5334 0.2330 0.052 Uiso calc R 1 1 . .
    C C19 0.6950(2) 0.1647(2) -0.11538(18) 0.0329(4) Uani d . 1 1 . .
    H H19A 0.7388 0.2484 -0.0523 0.039 Uiso calc R 1 1 . .
    H H19B 0.6390 0.0855 -0.0894 0.039 Uiso calc R 1 1 . .
    C C20 0.5744(3) 0.1608(2) -0.2342(2) 0.0449(6) Uani d . 1 1 . .
    H H20A 0.5092 0.1876 -0.2161 0.054 Uiso calc R 1 1 . .
    H H20B 0.6315 0.2300 -0.2678 0.054 Uiso calc R 1 1 . .
    C C21 0.9229(3) 0.2794(2) -0.1534(2) 0.0417(5) Uani d . 1 1 . .
    H H21A 1.0080 0.2729 -0.1562 0.050 Uiso calc R 1 1 . .
    H H21B 0.9685 0.3653 -0.0937 0.050 Uiso calc R 1 1 . .
    H H21C 0.8531 0.2774 -0.2343 0.050 Uiso calc R 1 1 . .
    C C22 0.7796(3) 0.0334(2) -0.19849(18) 0.0346(5) Uani d . 1 1 . .
    H H22A 0.7297 -0.0434 -0.1690 0.042 Uiso calc R 1 1 . .
    H H22B 0.8720 0.0387 -0.1985 0.042 Uiso calc R 1 1 . .
    H H22C 0.7036 0.0198 -0.2818 0.042 Uiso calc R 1 1 . .
    C C23 0.3876(4) 0.0448(4) -0.4447(3) 0.1074(16) Uani d . 1 1 . .
    H H23C 0.3178 -0.0442 -0.5069 0.129 Uiso calc R 1 1 . .
    H H23B 0.4652 0.1081 -0.4671 0.129 Uiso calc R 1 1 . .
    H H23A 0.3245 0.0814 -0.4395 0.129 Uiso calc R 1 1 . .
    C C24 0.3532(3) -0.0687(3) -0.2991(3) 0.0546(7) Uani d . 1 1 . .
    H H24C 0.2847 -0.1557 -0.3639 0.066 Uiso calc R 1 1 . .
    H H24B 0.2889 -0.0341 -0.2927 0.066 Uiso calc R 1 1 . .
    H H24A 0.4070 -0.0828 -0.2211 0.066 Uiso calc R 1 1 . .
loop_
    _atom_site_aniso_label
    _atom_site_aniso_U_11
    _atom_site_aniso_U_22
    _atom_site_aniso_U_33
    _atom_site_aniso_U_12
    _atom_site_aniso_U_13
    _atom_site_aniso_U_23
    Ge1 0.02419(12) 0.02539(11) 0.02330(11) 0.01458(9) 0.00996(9) 0.00678(8)
    O1 0.0305(7) 0.0311(7) 0.0319(7) 0.0181(6) 0.0163(6) 0.0151(6)
    O2 0.0294(7) 0.0243(6) 0.0247(7) 0.0144(6) 0.0091(6) 0.0040(5)
    N1 0.0302(9) 0.0277(8) 0.0231(8) 0.0178(7) 0.0119(7) 0.0068(6)
    N2 0.0301(9) 0.0457(10) 0.0261(9) 0.0187(8) 0.0097(8) 0.0113(8)
    C1 0.0299(10) 0.0290(10) 0.0315(10) 0.0181(8) 0.0199(9) 0.0126(8)
    C2 0.0300(10) 0.0289(10) 0.0310(10) 0.0180(8) 0.0178(9) 0.0111(8)
    C3 0.0375(11) 0.0380(11) 0.0349(11) 0.0257(10) 0.0217(10) 0.0169(9)
    C4 0.0493(13) 0.0330(11) 0.0500(13) 0.0273(10) 0.0360(12) 0.0225(10)
    C5 0.0444(13) 0.0257(10) 0.0463(13) 0.0144(9) 0.0296(11) 0.0100(9)
    C6 0.0334(11) 0.0312(10) 0.0342(11) 0.0142(9) 0.0199(9) 0.0086(9)
    C7 0.0419(12) 0.0315(11) 0.0329(11) 0.0183(10) 0.0109(10) 0.0110(9)
    C8 0.0727(18) 0.0409(13) 0.0668(17) 0.0355(13) 0.0435(15) 0.0311(13)
    C9 0.0435(14) 0.0415(13) 0.0410(14) 0.0059(11) 0.0116(12) 0.0086(11)
    C10 0.0285(10) 0.0181(8) 0.0244(9) 0.0117(8) 0.0117(8) 0.0068(7)
    C11 0.0320(10) 0.0199(9) 0.0311(10) 0.0148(8) 0.0165(9) 0.0102(7)
    C12 0.0446(12) 0.0246(9) 0.0314(11) 0.0184(9) 0.0215(10) 0.0090(8)
    C13 0.0387(12) 0.0227(9) 0.0278(10) 0.0128(9) 0.0107(9) 0.0061(8)
    C14 0.0272(10) 0.0272(10) 0.0382(12) 0.0105(9) 0.0106(9) 0.0072(9)
    C15 0.0284(10) 0.0228(9) 0.0332(11) 0.0114(8) 0.0148(9) 0.0077(8)
    C16 0.0331(11) 0.0348(11) 0.0446(13) 0.0171(9) 0.0216(10) 0.0073(9)
    C17 0.0535(15) 0.0405(13) 0.0327(12) 0.0163(12) 0.0116(11) 0.0026(10)
    C18 0.0324(12) 0.0428(13) 0.0477(14) 0.0118(10) 0.0241(11) 0.0054(10)
    C19 0.0312(11) 0.0368(11) 0.0298(11) 0.0238(9) 0.0079(9) 0.0017(8)
    C20 0.0374(12) 0.0371(12) 0.0489(14) 0.0239(11) 0.0063(11) 0.0132(10)
    C21 0.0507(14) 0.0427(13) 0.0325(11) 0.0236(11) 0.0212(11) 0.0196(10)
    C22 0.0416(12) 0.0387(11) 0.0250(10) 0.0268(10) 0.0113(9) 0.0015(8)
    C23 0.067(2) 0.103(3) 0.0475(19) 0.004(2) -0.0124(16) 0.0391(19)
    C24 0.0393(14) 0.0576(16) 0.0522(16) 0.0156(12) 0.0221(12) 0.0133(13)
_geom_special_details
;
 All esds (except the esd in the dihedral angle between two l.s. planes)
 are estimated using the full covariance matrix.  The cell esds are taken
 into account individually in the estimation of esds in distances, angles
 and torsion angles; correlations between esds in cell parameters are only
 used when they are defined by crystal symmetry.  An approximate (isotropic)
 treatment of cell esds is used for estimating esds involving l.s. planes.
;
loop_
    _geom_bond_atom_site_label_1
    _geom_bond_atom_site_label_2
    _geom_bond_site_symmetry_2
    _geom_bond_distance
    _geom_bond_publ_flag
    Ge1 O1 . 1.8760(13) y
    Ge1 O2 . 1.8674(13) y
    Ge1 N1 . 2.1261(16) y
    O1 C1 . 1.368(2) ?
    O2 C10 . 1.368(2) ?
    N1 C21 . 1.483(3) ?
    N1 C22 . 1.484(2) ?
    N1 C19 . 1.498(2) ?
    N2 C24 . 1.438(3) ?
    N2 C23 . 1.441(3) ?
    N2 C20 . 1.459(3) ?
    C1 C2 . 1.399(3) ?
    C1 C6 . 1.403(3) ?
    C2 C3 . 1.396(3) ?
    C2 C7 . 1.507(3) ?
    C3 C4 . 1.388(3) ?
    C3 H3 . 0.9500 ?
    C4 C5 . 1.372(3) ?
    C4 C8 . 1.520(3) ?
    C5 C6 . 1.395(3) ?
    C5 H5 . 0.9500 ?
    C6 C9 . 1.501(3) ?
    C7 H7A . 0.9800 ?
    C7 H7B . 0.9800 ?
    C7 H7C . 0.9800 ?
    C8 H8C . 0.9800 ?
    C8 H8B . 0.9800 ?
    C8 H8A . 0.9800 ?
    C9 H9A . 0.9800 ?
    C9 H9B . 0.9800 ?
    C9 H9C . 0.9800 ?
    C10 C15 . 1.396(3) ?
    C10 C11 . 1.400(3) ?
    C11 C12 . 1.386(3) ?
    C11 C16 . 1.502(3) ?
    C12 C13 . 1.394(3) ?
    C12 H12 . 0.9500 ?
    C13 C14 . 1.379(3) ?
    C13 C17 . 1.515(3) ?
    C14 C15 . 1.392(3) ?
    C14 H14 . 0.9500 ?
    C15 C18 . 1.504(3) ?
    C16 H16A . 0.9800 ?
    C16 H16B . 0.9800 ?
    C16 H16C . 0.9800 ?
    C17 H17A . 0.9800 ?
    C17 H17B . 0.9800 ?
    C17 H17C . 0.9800 ?
    C18 H18A . 0.9800 ?
    C18 H18B . 0.9800 ?
    C18 H18C . 0.9800 ?
    C19 C20 . 1.514(3) ?
    C19 H19A . 0.9900 ?
    C19 H19B . 0.9900 ?
    C20 H20A . 0.9900 ?
    C20 H20B . 0.9900 ?
    C21 H21A . 0.9800 ?
    C21 H21B . 0.9800 ?
    C21 H21C . 0.9800 ?
    C22 H22A . 0.9800 ?
    C22 H22B . 0.9800 ?
    C22 H22C . 0.9800 ?
    C23 H23C . 0.9800 ?
    C23 H23B . 0.9800 ?
    C23 H23A . 0.9800 ?
    C24 H24C . 0.9800 ?
    C24 H24B . 0.9800 ?
    C24 H24A . 0.9800 ?
loop_
    _geom_angle_atom_site_label_1
    _geom_angle_atom_site_label_2
    _geom_angle_atom_site_label_3
    _geom_angle_site_symmetry_1
    _geom_angle_site_symmetry_3
    _geom_angle
    _geom_angle_publ_flag
    O2 Ge1 O1 . . 97.06(6) ?
    O2 Ge1 N1 . . 84.95(6) ?
    O1 Ge1 N1 . . 93.73(6) ?
    C1 O1 Ge1 . . 121.49(11) ?
    C10 O2 Ge1 . . 120.51(11) ?
    C21 N1 C22 . . 108.99(16) ?
    C21 N1 C19 . . 111.75(17) ?
    C22 N1 C19 . . 112.80(15) ?
    C21 N1 Ge1 . . 106.26(13) ?
    C22 N1 Ge1 . . 104.98(12) ?
    C19 N1 Ge1 . . 111.64(12) ?
    C24 N2 C23 . . 108.7(2) ?
    C24 N2 C20 . . 111.8(2) ?
    C23 N2 C20 . . 110.3(2) ?
    O1 C1 C2 . . 120.98(17) ?
    O1 C1 C6 . . 119.40(18) ?
    C2 C1 C6 . . 119.48(18) ?
    C3 C2 C1 . . 119.14(18) ?
    C3 C2 C7 . . 119.50(19) ?
    C1 C2 C7 . . 121.35(17) ?
    C4 C3 C2 . . 122.0(2) ?
    C4 C3 H3 . . 119.0 ?
    C2 C3 H3 . . 119.0 ?
    C5 C4 C3 . . 117.77(19) ?
    C5 C4 C8 . . 121.7(2) ?
    C3 C4 C8 . . 120.5(2) ?
    C4 C5 C6 . . 122.5(2) ?
    C4 C5 H5 . . 118.7 ?
    C6 C5 H5 . . 118.7 ?
    C5 C6 C1 . . 119.0(2) ?
    C5 C6 C9 . . 120.2(2) ?
    C1 C6 C9 . . 120.79(19) ?
    C2 C7 H7A . . 109.5 ?
    C2 C7 H7B . . 109.5 ?
    H7A C7 H7B . . 109.5 ?
    C2 C7 H7C . . 109.5 ?
    H7A C7 H7C . . 109.5 ?
    H7B C7 H7C . . 109.5 ?
    C4 C8 H8C . . 109.5 ?
    C4 C8 H8B . . 109.5 ?
    H8C C8 H8B . . 109.5 ?
    C4 C8 H8A . . 109.5 ?
    H8C C8 H8A . . 109.5 ?
    H8B C8 H8A . . 109.5 ?
    C6 C9 H9A . . 109.5 ?
    C6 C9 H9B . . 109.5 ?
    H9A C9 H9B . . 109.5 ?
    C6 C9 H9C . . 109.5 ?
    H9A C9 H9C . . 109.5 ?
    H9B C9 H9C . . 109.5 ?
    O2 C10 C15 . . 121.18(17) ?
    O2 C10 C11 . . 118.29(17) ?
    C15 C10 C11 . . 120.52(17) ?
    C12 C11 C10 . . 118.91(18) ?
    C12 C11 C16 . . 122.22(18) ?
    C10 C11 C16 . . 118.88(17) ?
    C11 C12 C13 . . 121.75(19) ?
    C11 C12 H12 . . 119.1 ?
    C13 C12 H12 . . 119.1 ?
    C14 C13 C12 . . 117.89(19) ?
    C14 C13 C17 . . 121.0(2) ?
    C12 C13 C17 . . 121.1(2) ?
    C13 C14 C15 . . 122.4(2) ?
    C13 C14 H14 . . 118.8 ?
    C15 C14 H14 . . 118.8 ?
    C14 C15 C10 . . 118.36(18) ?
    C14 C15 C18 . . 120.90(19) ?
    C10 C15 C18 . . 120.68(18) ?
    C11 C16 H16A . . 109.5 ?
    C11 C16 H16B . . 109.5 ?
    H16A C16 H16B . . 109.5 ?
    C11 C16 H16C . . 109.5 ?
    H16A C16 H16C . . 109.5 ?
    H16B C16 H16C . . 109.5 ?
    C13 C17 H17A . . 109.5 ?
    C13 C17 H17B . . 109.5 ?
    H17A C17 H17B . . 109.5 ?
    C13 C17 H17C . . 109.5 ?
    H17A C17 H17C . . 109.5 ?
    H17B C17 H17C . . 109.5 ?
    C15 C18 H18A . . 109.5 ?
    C15 C18 H18B . . 109.5 ?
    H18A C18 H18B . . 109.5 ?
    C15 C18 H18C . . 109.5 ?
    H18A C18 H18C . . 109.5 ?
    H18B C18 H18C . . 109.5 ?
    N1 C19 C20 . . 116.77(18) ?
    N1 C19 H19A . . 108.1 ?
    C20 C19 H19A . . 108.1 ?
    N1 C19 H19B . . 108.1 ?
    C20 C19 H19B . . 108.1 ?
    H19A C19 H19B . . 107.3 ?
    N2 C20 C19 . . 115.27(18) ?
    N2 C20 H20A . . 108.5 ?
    C19 C20 H20A . . 108.5 ?
    N2 C20 H20B . . 108.5 ?
    C19 C20 H20B . . 108.5 ?
    H20A C20 H20B . . 107.5 ?
    N1 C21 H21A . . 109.5 ?
    N1 C21 H21B . . 109.5 ?
    H21A C21 H21B . . 109.5 ?
    N1 C21 H21C . . 109.5 ?
    H21A C21 H21C . . 109.5 ?
    H21B C21 H21C . . 109.5 ?
    N1 C22 H22A . . 109.5 ?
    N1 C22 H22B . . 109.5 ?
    H22A C22 H22B . . 109.5 ?
    N1 C22 H22C . . 109.5 ?
    H22A C22 H22C . . 109.5 ?
    H22B C22 H22C . . 109.5 ?
    N2 C23 H23C . . 109.5 ?
    N2 C23 H23B . . 109.5 ?
    H23C C23 H23B . . 109.5 ?
    N2 C23 H23A . . 109.5 ?
    H23C C23 H23A . . 109.5 ?
    H23B C23 H23A . . 109.5 ?
    N2 C24 H24C . . 109.5 ?
    N2 C24 H24B . . 109.5 ?
    H24C C24 H24B . . 109.5 ?
    N2 C24 H24A . . 109.5 ?
    H24C C24 H24A . . 109.5 ?
    H24B C24 H24A . . 109.5 ?
loop_
    _geom_torsion_atom_site_label_1
    _geom_torsion_atom_site_label_2
    _geom_torsion_atom_site_label_3
    _geom_torsion_atom_site_label_4
    _geom_torsion_site_symmetry_1
    _geom_torsion_site_symmetry_2
    _geom_torsion_site_symmetry_3
    _geom_torsion_site_symmetry_4
    _geom_torsion
    _geom_torsion_publ_flag
    O2 Ge1 O1 C1 . . . . -137.81(14) ?
    N1 Ge1 O1 C1 . . . . 136.83(14) ?
    O1 Ge1 O2 C10 . . . . 89.17(13) ?
    N1 Ge1 O2 C10 . . . . -177.69(14) ?
    O2 Ge1 N1 C21 . . . . 61.23(13) ?
    O1 Ge1 N1 C21 . . . . 158.00(13) ?
    O2 Ge1 N1 C22 . . . . 176.63(13) ?
    O1 Ge1 N1 C22 . . . . -86.60(13) ?
    O2 Ge1 N1 C19 . . . . -60.84(13) ?
    O1 Ge1 N1 C19 . . . . 35.93(13) ?
    Ge1 O1 C1 C2 . . . . 68.1(2) ?
    Ge1 O1 C1 C6 . . . . -116.27(17) ?
    O1 C1 C2 C3 . . . . 177.34(16) ?
    C6 C1 C2 C3 . . . . 1.7(3) ?
    O1 C1 C2 C7 . . . . -1.0(3) ?
    C6 C1 C2 C7 . . . . -176.58(19) ?
    C1 C2 C3 C4 . . . . 0.5(3) ?
    C7 C2 C3 C4 . . . . 178.86(19) ?
    C2 C3 C4 C5 . . . . -1.7(3) ?
    C2 C3 C4 C8 . . . . 178.71(19) ?
    C3 C4 C5 C6 . . . . 0.7(3) ?
    C8 C4 C5 C6 . . . . -179.7(2) ?
    C4 C5 C6 C1 . . . . 1.4(3) ?
    C4 C5 C6 C9 . . . . -176.7(2) ?
    O1 C1 C6 C5 . . . . -178.36(17) ?
    C2 C1 C6 C5 . . . . -2.7(3) ?
    O1 C1 C6 C9 . . . . -0.3(3) ?
    C2 C1 C6 C9 . . . . 175.4(2) ?
    Ge1 O2 C10 C15 . . . . 68.9(2) ?
    Ge1 O2 C10 C11 . . . . -112.58(16) ?
    O2 C10 C11 C12 . . . . 179.06(16) ?
    C15 C10 C11 C12 . . . . -2.4(3) ?
    O2 C10 C11 C16 . . . . -0.8(3) ?
    C15 C10 C11 C16 . . . . 177.69(18) ?
    C10 C11 C12 C13 . . . . -0.7(3) ?
    C16 C11 C12 C13 . . . . 179.16(19) ?
    C11 C12 C13 C14 . . . . 2.3(3) ?
    C11 C12 C13 C17 . . . . -178.28(19) ?
    C12 C13 C14 C15 . . . . -0.8(3) ?
    C17 C13 C14 C15 . . . . 179.8(2) ?
    C13 C14 C15 C10 . . . . -2.3(3) ?
    C13 C14 C15 C18 . . . . 175.0(2) ?
    O2 C10 C15 C14 . . . . -177.68(17) ?
    C11 C10 C15 C14 . . . . 3.9(3) ?
    O2 C10 C15 C18 . . . . 5.0(3) ?
    C11 C10 C15 C18 . . . . -173.42(19) ?
    C21 N1 C19 C20 . . . . 58.8(2) ?
    C22 N1 C19 C20 . . . . -64.5(2) ?
    Ge1 N1 C19 C20 . . . . 177.61(14) ?
    C24 N2 C20 C19 . . . . 73.2(3) ?
    C23 N2 C20 C19 . . . . -165.8(3) ?
    N1 C19 C20 N2 . . . . 73.3(3) ?
data_global
_journal_date_recd_electronic     2012-01-20
_journal_date_accepted     2012-02-05
_journal_name_full     'Acta Crystallographica, Section E'
_journal_year     2012
_journal_volume     68
_journal_issue      3
_journal_page_first     m296
_journal_page_last     m296
_journal_paper_category     QM
_journal_paper_doi     10.1107/S160053681200503X
_journal_coeditor_code     HY2510
_publ_contact_author_name     'Oleksii Brusylovets'
_publ_contact_author_address
;
Kiev National Taras Shevchenko University
Department of Chemistry
Volodymyrska Street 64
01601 Kiev, Ukraine
;
_publ_contact_author_email     bruschem@gmail.com
_publ_contact_author_fax      380442393393
_publ_contact_author_phone      380442393392
_publ_section_title
;\
(<i>N</i>,<i>N</i>,<i>N</i>',<i>N</i>'-Tetramethylethylenediamine-\k<i>N</i>)\
bis(2,4,6-trimethylphenolato-\k<i>O</i>)germanium(II)
;
loop_
    _publ_author_name
    _publ_author_address
    'Oleksii Brusylovets'
;
Department of Chemistry
Kiev National Taras Shevchenko University
Volodymyrska Street 64
01601 Kiev, Ukraine
;
    'Oleg Yrushnikov'
;
Department of Chemistry
Kiev National Taras Shevchenko University
Volodymyrska Street 64
01601 Kiev, Ukraine
;
    'Dina Naumova'
;
Department of Chemistry
Kiev National Taras Shevchenko University
Volodymyrska Street 64
01601 Kiev, Ukraine
;
    'Nikolai Klishin'
;
Department of Chemistry
Kiev National Taras Shevchenko University
Volodymyrska Street 64
01601 Kiev, Ukraine
;
    'Eduard Rusanov'
;
Institute of Organic Chemistry, National Academy of Sciences of Ukraine
Chervonatkatska Street 60
02660 Kiev, Ukraine
;
