# Supplementary material for: (N,N,N′,N′-Tetra­methyl­ethylenediamine-κN)bis­(2,4,6-trimethyl­phenolato-κO)germanium(II)
Source: Acta Crystallogr Sect E Struct Rep Online. 2012 Feb 17;68(Pt 3):m296. doi: 10.1107/S160053681200503X (PMC3297249; doi:10.1107/S160053681200503X)
Supplement: Supplementary file 2 [file e-68-0m296-Isup2.hkl]

#
# h,k,l, Fc-squared, Fo-squared, sigma(Fo-squared) and status flag
#
data_I
_shelx_title ' B1 IN P-1'
_shelx_refln_list_code          4
_shelx_F_calc_maximum      169.14
_exptl_crystal_F_000       488.00
_reflns_d_resolution_high  0.7876
 
loop_
 _symmetry_equiv_pos_as_xyz
 'x, y, z'
 '-x, -y, -z'
 
_cell_length_a    10.9026
_cell_length_b    11.5495
_cell_length_c    12.4890
_cell_angle_alpha  92.552
_cell_angle_beta  113.853
_cell_angle_gamma 117.838
 
_shelx_F_squared_multiplier     1.000
 
loop_
 _refln_index_h
 _refln_index_k
 _refln_index_l
 _refln_F_squared_calc
 _refln_F_squared_meas
 _refln_F_squared_sigma
 _refln_observed_status
   1   0   0     6902.24     6656.15     85.05 o
   2   0   0     2736.44     2729.13     45.60 o
   3   0   0     2103.30     2090.66     26.82 o
   4   0   0      353.05      309.47      5.78 o
   5   0   0     1359.96     1243.99     22.29 o
   6   0   0     1947.86     1887.32     33.26 o
   7   0   0     1164.20     1128.20     24.20 o
   8   0   0       84.30       91.64      7.70 o
   9   0   0       47.69       61.41      7.70 o
  10   0   0      119.46      142.80     17.23 o
 -11   1   0        1.28      -12.07     13.55 o
 -10   1   0       29.85       31.88     12.50 o
  -9   1   0       17.79       22.73      4.76 o
  -8   1   0        2.45        2.24      4.82 o
  -7   1   0        5.13        5.06      3.20 o
  -6   1   0      122.03      132.55      4.87 o
  -5   1   0      999.59     1105.15     16.05 o
  -4   1   0     1305.91     1450.69     16.57 o
  -3   1   0       79.49       72.15      1.79 o
  -2   1   0     1220.62     1229.53     15.46 o
  -1   1   0      136.20      136.95      1.90 o
   0   1   0     2562.54     2571.81     37.59 o
   1   1   0      250.49      256.52      3.62 o
   2   1   0      254.52      280.17      4.28 o
   3   1   0      239.23      213.00      6.20 o
   4   1   0      486.43      494.03      9.79 o
   5   1   0      412.49      376.16     11.86 o
   6   1   0      334.74      327.62      9.39 o
   7   1   0      209.67      214.78      8.23 o
   8   1   0        9.45        8.53      6.40 o
   9   1   0       42.25       41.97      7.81 o
  10   1   0       66.02       64.63     14.47 o
 -11   2   0      176.08      171.49     46.17 o
 -10   2   0      682.32      697.33     33.54 o
  -9   2   0      631.59      602.34     18.58 o
  -8   2   0      630.88      596.18     12.68 o
  -7   2   0     2408.26     2393.85     41.29 o
  -6   2   0      691.62      666.72     11.32 o
  -5   2   0      447.59      416.43      7.36 o
  -4   2   0     1638.80     1644.36     18.45 o
  -3   2   0       31.20       27.45      0.97 o
  -2   2   0     4251.12     4368.19     53.55 o
  -1   2   0     2358.35     2397.20     24.91 o
   0   2   0       67.81       79.84      1.72 o
   1   2   0      488.65      494.40      6.71 o
   2   2   0      569.12      562.44      9.75 o
   3   2   0     1293.46     1398.28     34.81 o
   4   2   0     1066.52     1079.25     22.39 o
   5   2   0      412.20      394.51     10.22 o
   6   2   0        1.82       -0.16      3.37 o
   7   2   0       83.29       83.63     12.58 o
   8   2   0        5.66        1.98      6.88 o
   9   2   0       19.13       10.92      8.01 o
 -11   3   0      163.28      175.46     13.67 o
 -10   3   0      373.68      363.88     22.76 o
  -9   3   0       98.97      105.82      7.16 o
  -8   3   0      406.91      429.90     14.59 o
  -7   3   0     1449.60     1579.62     22.77 o
  -6   3   0      759.22      801.18     11.85 o
  -5   3   0       29.50       47.30      1.75 o
  -4   3   0       19.52       24.15      1.30 o
  -3   3   0     2020.20     1906.35     21.16 o
  -2   3   0       12.07       13.38      0.82 o
  -1   3   0     4423.44     4647.63     53.05 o
   0   3   0     2763.52     2760.27     37.09 o
   1   3   0       39.91       34.37      2.47 o
   2   3   0     1003.36      877.17     19.88 o
   3   3   0     3018.56     3120.68     59.92 o
   4   3   0     1199.30     1187.48     24.63 o
   5   3   0     1109.95     1137.40     20.65 o
   6   3   0      372.39      367.18     10.94 o
   7   3   0      458.46      476.37     13.45 o
   8   3   0       67.10       67.08     12.93 o
   9   3   0       86.93       73.90      9.65 o
 -12   4   0        0.57       -8.88     13.70 o
 -11   4   0       89.88      106.29     19.41 o
 -10   4   0        0.60       -4.71      4.80 o
  -9   4   0        8.26        0.53      4.97 o
  -8   4   0       56.14       64.52      4.03 o
  -7   4   0       39.05       52.72      3.49 o
  -6   4   0        0.97        2.45      1.58 o
  -5   4   0       68.13       84.02      2.39 o
  -4   4   0       20.18       14.74      1.46 o
  -3   4   0      379.75      400.18      5.43 o
  -2   4   0     1904.20     2035.79     24.14 o
  -1   4   0      722.23      807.13     10.52 o
   0   4   0       55.64       50.48      1.85 o
   1   4   0      370.71      315.90      6.68 o
   2   4   0      181.38      182.88      5.14 o
   3   4   0      169.36      170.15      6.87 o
   4   4   0       14.36       13.89      3.74 o
   5   4   0       63.42       61.83      5.27 o
   6   4   0      155.92      155.74      9.14 o
   7   4   0      210.48      197.46     13.34 o
   8   4   0      168.47      162.15     11.23 o
 -12   5   0      133.04      158.86     19.07 o
 -11   5   0      101.00      102.31      8.41 o
 -10   5   0      537.17      534.35     13.18 o
  -9   5   0      605.60      602.64     13.51 o
  -8   5   0      928.59      995.42     16.44 o
  -7   5   0     1343.35     1344.91     19.15 o
  -6   5   0      109.26      121.60      3.19 o
  -5   5   0     1727.37     1629.35     23.57 o
  -4   5   0      522.05      507.53      7.35 o
  -3   5   0     1149.06     1150.84     13.25 o
  -2   5   0      775.45      771.51      9.68 o
  -1   5   0      764.34      810.59     11.77 o
   0   5   0     1917.92     2053.54     28.22 o
   1   5   0      599.80      522.36     10.33 o
   2   5   0      961.50      957.48     20.21 o
   3   5   0      122.43      118.40      7.69 o
   4   5   0      225.90      203.07      8.37 o
   5   5   0      131.70      139.41      7.03 o
   6   5   0      262.25      255.83     10.10 o
   7   5   0       59.12       51.08     12.72 o
 -12   6   0       77.49       85.10     11.38 o
 -11   6   0      174.53      148.84     10.83 o
 -10   6   0      140.90      165.92      7.38 o
  -9   6   0      284.51      281.00      8.37 o
  -8   6   0      374.33      362.67      7.60 o
  -7   6   0     2053.50     2205.17     28.38 o
  -6   6   0      848.74      804.23     21.44 o
  -5   6   0      943.14      949.29     12.81 o
  -4   6   0      834.07      697.82      9.18 o
  -3   6   0     1859.87     1962.30     23.48 o
  -2   6   0     1389.84     1303.28     16.91 o
  -1   6   0     1019.67     1041.21     15.02 o
   0   6   0     2467.52     2484.95     34.18 o
   1   6   0      981.49      993.29     14.74 o
   2   6   0     1265.64     1256.08     32.27 o
   3   6   0      459.60      458.45     14.74 o
   4   6   0     1917.22     1891.83     61.68 o
   5   6   0      387.00      409.31     12.46 o
   6   6   0      225.24      220.60     10.74 o
   7   6   0      200.93      185.86     19.23 o
 -12   7   0       57.58       57.26     10.24 o
 -11   7   0      121.22      118.42      8.79 o
 -10   7   0       86.96       85.05      6.84 o
  -9   7   0       15.04       12.43      4.07 o
  -8   7   0      349.56      388.61      8.15 o
  -7   7   0      287.22      255.02      5.05 o
  -6   7   0      685.92      761.10     10.77 o
  -5   7   0      766.43      765.30     12.57 o
  -4   7   0        7.44       17.75      2.11 o
  -3   7   0       97.45       93.36      3.16 o
  -2   7   0        0.89        0.66      1.11 o
  -1   7   0        1.43        6.05      1.96 o
   0   7   0       33.88       35.78      2.45 o
   1   7   0       19.06       20.70      2.94 o
   2   7   0       60.08       57.98      4.57 o
   3   7   0        0.29        2.84      4.13 o
   4   7   0        9.76       19.26      6.12 o
   5   7   0        1.07       -5.26      6.30 o
   6   7   0        0.36        8.30      9.00 o
 -12   8   0      287.11      330.04     25.28 o
 -11   8   0      219.15      257.25      9.79 o
 -10   8   0      760.42      796.47     19.50 o
  -9   8   0      336.88      358.77      9.58 o
  -8   8   0      851.46      834.65     18.61 o
  -7   8   0     1315.10     1331.38     28.41 o
  -6   8   0     2398.63     2430.79     33.79 o
  -5   8   0     1903.53     2034.70     31.12 o
  -4   8   0      869.83      866.08     14.44 o
  -3   8   0      914.76      926.43     13.81 o
  -2   8   0     1059.38     1022.01     23.54 o
  -1   8   0      936.46      951.59     15.80 o
   0   8   0      939.41      962.30     16.10 o
   1   8   0       91.10      103.12      9.14 o
   2   8   0      417.49      464.09     11.41 o
   3   8   0       68.11       89.97      7.71 o
   4   8   0        6.30       12.75      6.91 o
   5   8   0      122.67       96.17      8.82 o
 -12   9   0       41.17       29.15     15.36 o
 -11   9   0      164.60      175.59     10.23 o
 -10   9   0      696.94      710.23     18.27 o
  -9   9   0      118.82      129.89      7.52 o
  -8   9   0       96.85      103.24      4.52 o
  -7   9   0      184.29      150.87      5.26 o
  -6   9   0      397.32      436.23      8.89 o
  -5   9   0      162.40      139.82      6.43 o
  -4   9   0      255.57      249.86      6.46 o
  -3   9   0      529.72      568.29      9.53 o
  -2   9   0      156.66      161.99     10.51 o
  -1   9   0       29.78       35.70      4.15 o
   0   9   0      656.56      651.87     14.39 o
   1   9   0      330.00      325.37     11.78 o
   2   9   0        3.59       -1.28      6.14 o
   3   9   0      207.59      208.71     21.00 o
   4   9   0      162.85      151.41     19.95 o
 -12  10   0       51.89       71.04     16.03 o
 -11  10   0        1.82       -1.29      7.57 o
 -10  10   0        4.94        1.93      6.14 o
  -9  10   0      183.83      167.67      8.51 o
  -8  10   0      373.54      356.26      9.56 o
  -7  10   0      238.42      222.44      6.50 o
  -6  10   0        1.17        3.18      3.28 o
  -5  10   0      114.11      112.95      4.30 o
  -4  10   0       65.46       62.01      3.98 o
  -3  10   0      347.03      327.66      8.96 o
  -2  10   0      640.50      633.56     13.83 o
  -1  10   0       22.34       22.75      5.82 o
   0  10   0       47.65       44.83      6.71 o
   1  10   0       53.04       48.25      7.28 o
   2  10   0      114.82      119.68      9.13 o
   3  10   0        2.84        0.89      7.56 o
 -11  11   0       53.27       59.54      9.30 o
 -10  11   0      110.12      111.45     10.69 o
  -9  11   0      113.24      109.77     10.56 o
  -8  11   0      385.15      373.72     10.22 o
  -7  11   0      639.63      631.36     13.91 o
  -6  11   0      290.11      297.60      7.89 o
  -5  11   0      220.58      222.08      6.44 o
  -4  11   0      173.29      175.72      7.09 o
  -3  11   0      633.71      618.18     13.76 o
  -2  11   0      139.23      139.98      9.61 o
  -1  11   0      667.74      708.27     18.95 o
   0  11   0      278.78      288.54     12.39 o
   1  11   0      337.27      381.08     15.12 o
 -11  12   0        6.77        0.59      8.11 o
 -10  12   0       44.05       44.67      9.00 o
  -9  12   0       15.11       17.97      8.03 o
  -8  12   0       48.98       61.47      5.72 o
  -7  12   0      663.27      656.66     14.73 o
  -6  12   0      122.73      114.56      6.39 o
  -5  12   0       42.34       43.77      5.64 o
  -4  12   0       45.14       49.94      6.66 o
  -3  12   0      399.16      335.36     42.40 o
  -2  12   0      131.02      148.69      9.28 o
  -1  12   0      205.41      230.11     14.88 o
   0  12   0      368.60      418.54     15.54 o
 -10  13   0      386.48      370.61     16.58 o
  -9  13   0      193.10      210.09     12.23 o
  -8  13   0      307.84      294.91     18.18 o
  -7  13   0      164.27      156.10     10.97 o
  -6  13   0       85.20       88.38      9.55 o
  -5  13   0      101.05       98.86      8.67 o
  -4  13   0      101.03      115.30      9.28 o
  -3  13   0      169.35      155.96     12.95 o
  -2  13   0       28.26       21.57      8.07 o
  -9  14   0      232.83      274.47     22.33 o
  -8  14   0      238.96      268.18     20.89 o
  -7  14   0      138.78      156.88     11.90 o
  -6  14   0      159.49      155.14     12.26 o
  -5  14   0      179.39      151.57     13.94 o
  -4  14   0      190.38      211.23     13.77 o
   4 -14   1      316.62      302.35     16.33 o
   5 -14   1      289.10      310.37     24.27 o
   6 -14   1      135.56      119.72     13.78 o
   7 -14   1      367.13      376.11     25.09 o
   8 -14   1      225.82      230.98     19.90 o
   1 -13   1        1.56       -7.03      7.55 o
   2 -13   1        0.10       -0.46      7.46 o
   3 -13   1        3.38        1.26      4.89 o
   4 -13   1        0.20       -6.39      6.39 o
   5 -13   1       31.94       26.52      8.33 o
   6 -13   1        8.90        6.24      7.88 o
   7 -13   1       31.89       43.63      8.24 o
   8 -13   1        3.26       -4.73      8.20 o
   9 -13   1        0.86       -7.90      7.90 o
  10 -13   1        1.27       -3.63      8.46 o
   0 -12   1      104.72       94.27      9.22 o
   1 -12   1      402.21      423.06     18.00 o
   2 -12   1      349.13      353.97     15.65 o
   3 -12   1      145.22      138.51     10.57 o
   4 -12   1      343.89      349.67     12.28 o
   5 -12   1      440.68      454.56     17.02 o
   6 -12   1      881.11      957.53     17.84 o
   7 -12   1      674.28      655.26     14.57 o
   8 -12   1      319.57      297.11     13.73 o
   9 -12   1       94.23      118.45      9.95 o
  10 -12   1       59.68       58.20      9.34 o
  11 -12   1       28.23       27.18      7.75 o
  -2 -11   1        3.09        6.09      8.08 o
  -1 -11   1        7.10       -0.67      7.26 o
   0 -11   1      295.19      325.58     13.06 o
   1 -11   1      128.58      144.82     13.88 o
   2 -11   1      215.30      210.75     11.07 o
   3 -11   1      524.63      555.38     18.43 o
   4 -11   1      296.75      313.10      8.94 o
   5 -11   1      126.36      129.02      5.79 o
   6 -11   1      399.78      416.28      9.34 o
   7 -11   1      963.27      957.13     18.69 o
   8 -11   1      369.28      375.25     12.45 o
   9 -11   1      181.44      191.77      9.30 o
  10 -11   1      412.71      404.06     16.60 o
  11 -11   1      137.27      169.79     10.00 o
  -3 -10   1      261.34      263.54     19.53 o
  -2 -10   1       38.07       52.66      7.55 o
  -1 -10   1       44.51       44.20      7.35 o
   0 -10   1      113.16      110.65      9.52 o
   1 -10   1        0.65       -1.96      5.26 o
   2 -10   1      195.60      185.16      6.90 o
   3 -10   1      222.90      227.71      9.12 o
   4 -10   1        0.11       -3.40      3.40 o
   5 -10   1        2.64        1.85      4.49 o
   6 -10   1       10.81       10.11      3.43 o
   7 -10   1       50.39       46.68      3.82 o
   8 -10   1       14.87       13.01      5.76 o
   9 -10   1        2.63       -5.10      5.76 o
  10 -10   1       62.27       70.17      7.72 o
  11 -10   1       15.86        0.07      8.75 o
  -4  -9   1       96.83       99.18      8.77 o
  -3  -9   1        3.61        3.14      6.61 o
  -2  -9   1      255.09      238.29     10.71 o
  -1  -9   1      520.39      529.88     14.92 o
   0  -9   1     1582.90     1569.64     31.21 o
   1  -9   1      301.39      289.12      8.12 o
   2  -9   1        6.17        0.63      3.25 o
   3  -9   1       48.35       49.53      3.32 o
   4  -9   1      703.99      731.50     14.28 o
   5  -9   1      784.62      804.73     15.30 o
   6  -9   1     1020.59      955.86     16.01 o
   7  -9   1      328.82      330.42      7.61 o
   8  -9   1        4.35       -0.39      3.73 o
   9  -9   1      225.49      228.92      9.92 o
  10  -9   1      376.20      388.23     11.36 o
  11  -9   1      474.88      472.34     15.79 o
  12  -9   1      103.05      139.60     19.93 o
  -5  -8   1       31.45       31.88      7.54 o
  -4  -8   1      245.33      251.51     11.41 o
  -3  -8   1      124.45      125.66      8.21 o
  -2  -8   1      233.74      239.71      9.88 o
  -1  -8   1      174.03      163.19      7.10 o
   0  -8   1     1003.65     1016.08     22.45 o
   1  -8   1       85.73       86.27      4.85 o
   2  -8   1       93.91       91.23      2.84 o
   3  -8   1      359.86      384.84      7.74 o
   4  -8   1      620.56      593.92     11.78 o
   5  -8   1      852.50      806.98     15.06 o
   6  -8   1      994.69     1004.73     16.49 o
   7  -8   1     1374.06     1338.05     21.34 o
   8  -8   1      194.23      195.61      7.34 o
   9  -8   1      444.33      475.74     11.53 o
  10  -8   1      361.12      364.65     12.60 o
  11  -8   1      265.15      278.80     12.67 o
  12  -8   1      369.39      363.33     27.00 o
  -6  -7   1       49.23       60.09      7.93 o
  -5  -7   1        3.79        1.53      6.11 o
  -4  -7   1      187.40      193.62      9.26 o
  -3  -7   1      785.38      766.09     15.77 o
  -2  -7   1      386.42      365.61      9.69 o
  -1  -7   1      868.66      836.54     13.23 o
   0  -7   1       32.63       45.88      2.70 o
   1  -7   1       56.88       48.44      2.26 o
   2  -7   1        3.24        1.80      1.73 o
   3  -7   1      196.39      194.62      4.91 o
   4  -7   1      568.27      578.12     11.17 o
   5  -7   1       82.05       85.24      3.02 o
   6  -7   1        2.81        0.04      2.00 o
   7  -7   1        0.19       -1.07      2.00 o
   8  -7   1       34.36       38.37      4.17 o
   9  -7   1        7.57        3.81      3.86 o
  10  -7   1        3.45        0.66      4.30 o
  11  -7   1        7.48       12.58      7.14 o
  12  -7   1        0.10       -1.32     15.05 o
  -7  -6   1      270.14      292.95     17.48 o
  -6  -6   1      268.10      293.90     17.05 o
  -5  -6   1      219.55      213.32      8.04 o
  -4  -6   1      312.02      303.06     10.01 o
  -3  -6   1     1347.55     1272.11     23.39 o
  -2  -6   1      839.69      870.63     15.43 o
  -1  -6   1     2657.85     2740.26     37.54 o
   0  -6   1     2025.74     1918.00     27.49 o
   1  -6   1      414.86      435.29      9.00 o
   2  -6   1     2386.50     2429.43     36.13 o
   3  -6   1     8007.06     8799.73    114.95 o
   4  -6   1     2179.28     2184.78     29.99 o
   5  -6   1     2379.83     2289.25     29.18 o
   6  -6   1     1533.20     1634.37     22.80 o
   7  -6   1      867.17      822.00     12.77 o
   8  -6   1      529.87      542.28     10.78 o
   9  -6   1      582.55      582.20     11.68 o
  10  -6   1      645.41      677.09     15.55 o
  11  -6   1      147.75      134.71     15.02 o
  12  -6   1       71.37      109.75     17.94 o
  -8  -5   1        7.26       14.49      9.24 o
  -7  -5   1       27.83       31.70      6.69 o
  -6  -5   1       14.80       14.57      4.72 o
  -5  -5   1      136.46      123.00      5.83 o
  -4  -5   1        0.63       -2.72      3.35 o
  -3  -5   1       97.88      135.10      5.02 o
  -2  -5   1        1.19       -1.35      1.63 o
  -1  -5   1       27.09       29.44      2.19 o
   0  -5   1      259.70      235.46      4.25 o
   1  -5   1      765.80      814.18     10.72 o
   2  -5   1      687.32      663.15      9.57 o
   3  -5   1      294.76      301.98      4.77 o
   4  -5   1      557.17      586.84      8.81 o
   5  -5   1      190.05      157.89      3.99 o
   6  -5   1      242.87      243.90      4.97 o
   7  -5   1     1247.77     1321.97     21.06 o
   8  -5   1      138.25      150.48      9.99 o
   9  -5   1      151.58      154.42      8.69 o
  10  -5   1       52.36       64.44      7.13 o
  11  -5   1      101.06      122.92     19.85 o
  -8  -4   1      249.17      251.48     14.09 o
  -7  -4   1      410.20      410.64     12.63 o
  -6  -4   1      186.80      193.64      8.47 o
  -5  -4   1      460.21      434.02     11.50 o
  -4  -4   1      654.91      648.24     15.75 o
  -3  -4   1      261.95      277.77      6.41 o
  -2  -4   1     1791.55     1965.08     41.47 o
  -1  -4   1      983.72     1039.86     16.34 o
   0  -4   1     1143.61     1146.04     14.81 o
   1  -4   1     8507.38     9005.63    104.85 o
   2  -4   1      863.83      928.39     12.12 o
   3  -4   1      239.77      177.89      3.38 o
   4  -4   1      478.46      593.17      8.80 o
   5  -4   1       41.94       61.04      3.25 o
   6  -4   1      130.74      106.15      3.65 o
   7  -4   1       67.59       85.48      4.72 o
   8  -4   1       18.95       14.99      3.12 o
   9  -4   1       12.59        6.90      5.31 o
  10  -4   1        2.46       -4.05      6.01 o
  11  -4   1        1.45       -5.31     12.75 o
  -9  -3   1      130.13      119.26     21.38 o
  -8  -3   1      101.57      121.20      9.48 o
  -7  -3   1      571.73      584.92     15.05 o
  -6  -3   1      273.77      261.59      7.71 o
  -5  -3   1      580.76      566.27     13.52 o
  -4  -3   1     1789.30     1899.88     41.76 o
  -3  -3   1     3139.58     3333.39     64.45 o
  -2  -3   1     1694.17     1657.67     28.07 o
  -1  -3   1      735.91      789.51     11.40 o
   0  -3   1     1484.36     1491.07     17.85 o
   1  -3   1     6056.37     6474.84     88.65 o
   2  -3   1     3559.94     3642.15     45.46 o
   3  -3   1      281.62      284.76      4.20 o
   4  -3   1     3172.20     3452.59     43.20 o
   5  -3   1     3820.78     3962.73     53.75 o
   6  -3   1     1432.70     1369.92     26.05 o
   7  -3   1      572.71      577.11     17.41 o
   8  -3   1      383.87      397.51     10.82 o
   9  -3   1      445.96      425.90     37.20 o
  10  -3   1      435.49      429.11     17.74 o
  11  -3   1      173.93      162.33     18.95 o
  -9  -2   1        3.10        2.20      7.31 o
  -8  -2   1       26.91        9.80      7.71 o
  -7  -2   1       41.70       35.80      6.14 o
  -6  -2   1       13.31       13.44      3.94 o
  -5  -2   1       33.93       36.90      3.62 o
  -4  -2   1       81.69       70.83      4.62 o
  -3  -2   1      971.20     1096.40     22.12 o
  -2  -2   1     1304.24     1368.11     23.32 o
  -1  -2   1     1665.83     1750.23     47.21 o
   0  -2   1    10972.87    11141.14    140.99 o
   1  -2   1     5135.92     5297.52     82.23 o
   2  -2   1     1422.83     1461.54     22.08 o
   3  -2   1      604.21      640.94      8.44 o
   4  -2   1      853.54      864.44     11.32 o
   5  -2   1        7.69       19.51      2.29 o
   6  -2   1      180.62      196.78      4.05 o
   7  -2   1      866.70      882.46     14.93 o
   8  -2   1      226.36      240.01      8.69 o
   9  -2   1      155.78      173.13     11.07 o
  10  -2   1      226.55      209.85     18.86 o
  11  -2   1       90.90      115.67     17.29 o
 -10  -1   1      223.58      206.59     18.61 o
  -9  -1   1      114.14      134.38      9.57 o
  -8  -1   1      219.50      223.84     11.13 o
  -7  -1   1      390.65      374.61     13.18 o
  -6  -1   1      924.95      936.22     25.06 o
  -5  -1   1      903.74      904.35     23.65 o
  -4  -1   1       14.37        8.32      1.72 o
  -3  -1   1       20.71       31.18      1.81 o
  -2  -1   1     7366.94     7703.65    195.16 o
  -1  -1   1      391.26      362.65      6.67 o
   0  -1   1     1867.65     1957.82     27.50 o
   1  -1   1     7316.58     7555.79    102.73 o
   2  -1   1      462.16      494.49      6.14 o
   3  -1   1     1232.28     1367.33     16.45 o
   4  -1   1      971.64     1030.08     13.54 o
   5  -1   1      827.26      839.84     12.53 o
   6  -1   1      551.88      599.19     10.75 o
   7  -1   1      666.08      647.09     13.37 o
   8  -1   1      332.85      345.66     10.90 o
   9  -1   1      317.51      308.51     21.07 o
  10  -1   1        4.08       -1.84     12.35 o
 -11   0   1       92.17       74.18     15.39 o
 -10   0   1      324.07      323.00     22.98 o
  -9   0   1       68.98       70.70      7.72 o
  -8   0   1      219.08      183.81      7.99 o
  -7   0   1      665.05      671.15     15.70 o
  -6   0   1     1544.22     1510.54     30.90 o
  -5   0   1     1606.12     1682.88     41.67 o
  -4   0   1     4948.47     5071.21     84.35 o
  -3   0   1     2800.21     2934.57     54.96 o
  -2   0   1      171.52      152.51      3.57 o
  -1   0   1     7608.50     7225.58    104.07 o
   0   0   1     3935.07     3275.88    111.71 o
   1   0   1     5349.91     5586.92     71.29 o
   2   0   1     1646.43     1696.47     20.44 o
   3   0   1     1716.69     1576.44     20.43 o
   4   0   1     1318.47     1291.58     18.42 o
   5   0   1     1104.08     1117.94     20.34 o
   6   0   1     1117.83     1086.15     20.23 o
   7   0   1     1947.41     2028.88     36.11 o
   8   0   1      434.29      434.86     15.34 o
   9   0   1      390.15      419.97     25.59 o
  10   0   1      137.91      139.97     17.48 o
 -11   1   1        1.71       -8.54      8.54 o
 -10   1   1       48.57       38.21      8.18 o
  -9   1   1      661.19      598.23     18.88 o
  -8   1   1      643.49      603.34     12.71 o
  -7   1   1      178.64      144.87      5.45 o
  -6   1   1       17.75       12.19      2.99 o
  -5   1   1      171.09      157.91      4.43 o
  -4   1   1     1019.78     1109.35     12.86 o
  -3   1   1     4583.46     4797.96     49.71 o
  -2   1   1    12360.15    12167.75    109.99 o
  -1   1   1     2226.92     2288.48     21.35 o
   0   1   1     4272.45     4323.87     58.89 o
   1   1   1     1019.36     1092.33     14.14 o
   2   1   1      199.25      235.99      5.76 o
   3   1   1        5.26       12.83      1.65 o
   4   1   1      314.05      317.62      6.36 o
   5   1   1       54.32       58.64      3.85 o
   6   1   1      583.27      540.44     11.75 o
   7   1   1      638.95      612.83     20.17 o
   8   1   1        1.00       -2.92      6.51 o
   9   1   1        5.33      -11.67     11.67 o
 -11   2   1      189.18      177.14     14.24 o
 -10   2   1      406.40      393.76     15.93 o
  -9   2   1      386.37      393.99     11.39 o
  -8   2   1      891.12      862.53     23.77 o
  -7   2   1     1703.70     1705.70     30.11 o
  -6   2   1     2000.27     2119.39     32.46 o
  -5   2   1     1761.58     1676.16     23.60 o
  -4   2   1     1343.31     1363.16     14.69 o
  -3   2   1    18418.57    17839.61    200.30 o
  -2   2   1     2663.50     2750.66     25.92 o
  -1   2   1     1369.24     1360.71     13.03 o
   0   2   1     2656.20     2708.57     34.29 o
   1   2   1      276.06      244.72      3.36 o
   2   2   1      585.38      579.41      8.08 o
   3   2   1      320.53      280.49      5.02 o
   4   2   1      740.16      727.21     11.23 o
   5   2   1      578.23      604.63     13.63 o
   6   2   1      108.81       96.86      7.41 o
   7   2   1        2.68        0.77      4.63 o
   8   2   1       82.00       73.17      8.58 o
   9   2   1        1.42       -3.04     12.69 o
 -12   3   1       11.49       -6.73     13.58 o
 -11   3   1       29.82       27.07      8.63 o
 -10   3   1        5.89        7.06      7.22 o
  -9   3   1      118.27      117.34     14.19 o
  -8   3   1      403.66      451.09     11.62 o
  -7   3   1     1861.91     1966.15     27.62 o
  -6   3   1      244.42      240.06      4.15 o
  -5   3   1      163.77      129.27      2.71 o
  -4   3   1      121.44      128.77      2.23 o
  -3   3   1     6789.27     7010.09     66.57 o
  -2   3   1      864.56      887.27      9.61 o
  -1   3   1     5816.89     6076.29     65.98 o
   0   3   1     6644.64     7000.23     94.48 o
   1   3   1      119.19      168.37      4.38 o
   2   3   1      441.54      391.39      9.26 o
   3   3   1      197.71      203.38      6.47 o
   4   3   1      756.17      742.98     14.04 o
   5   3   1      137.87      128.86      5.09 o
   6   3   1      707.89      710.30     16.84 o
   8   3   1       78.61       79.34      9.45 o
 -12   4   1      100.91       90.40     11.07 o
 -11   4   1       53.50       61.28      9.40 o
 -10   4   1      138.48      141.79      8.12 o
  -9   4   1      274.28      287.63      9.32 o
  -8   4   1       33.73       39.74      3.68 o
  -7   4   1      250.88      291.92      5.00 o
  -6   4   1      147.16      189.27      3.62 o
  -5   4   1       29.45       34.97      1.90 o
  -4   4   1      714.46      761.48      9.04 o
  -3   4   1       62.89       66.74      2.40 o
  -2   4   1      622.26      648.76      7.73 o
  -1   4   1      358.80      327.15      4.63 o
   0   4   1       69.43       61.54      3.05 o
   1   4   1      637.23      664.80     14.32 o
   2   4   1        3.64        7.42      2.96 o
   3   4   1       13.28       15.92      3.48 o
   4   4   1      227.95      195.25      6.15 o
   5   4   1      220.43      243.51      8.93 o
   6   4   1      106.31      113.67      7.64 o
   7   4   1       79.34       75.65      8.85 o
   8   4   1        0.19       -8.42     11.67 o
 -12   5   1      108.06      123.31      9.35 o
 -11   5   1      261.15      274.99     11.83 o
 -10   5   1      779.23      771.00     22.40 o
  -9   5   1      447.22      464.35     10.59 o
  -8   5   1     1144.10     1116.39     16.45 o
  -7   5   1     1329.93     1330.97     19.58 o
  -6   5   1     1174.94     1071.74     14.88 o
  -5   5   1      806.82      855.98     10.90 o
  -4   5   1     2590.84     2451.28     28.47 o
  -3   5   1      767.82      740.55      8.47 o
  -2   5   1     2613.40     2666.76     31.25 o
  -1   5   1     2843.18     3029.59     40.84 o
   0   5   1     1863.80     1885.74     28.43 o
   1   5   1      915.51      902.93     19.05 o
   2   5   1     1260.72     1272.22     26.17 o
   3   5   1      339.33      327.19      9.64 o
   4   5   1      916.55      898.53     25.32 o
   5   5   1      756.82      746.79     34.09 o
   6   5   1       77.23       83.32      7.00 o
   7   5   1      201.25      237.00     20.55 o
 -12   6   1       54.56       47.46      8.19 o
 -11   6   1        3.18        0.28      6.58 o
 -10   6   1       86.44       85.73      9.15 o
  -9   6   1       10.86        8.99      3.13 o
  -8   6   1      358.06      352.18      6.24 o
  -7   6   1      262.64      287.76      5.26 o
  -6   6   1     1088.61     1135.20     19.72 o
  -5   6   1      834.58      796.69     11.86 o
  -4   6   1     1964.27     2111.62     26.85 o
  -3   6   1     1508.56     1454.23     18.75 o
  -2   6   1      382.51      379.52      5.55 o
  -1   6   1      926.38      971.52     13.10 o
   0   6   1     1462.62     1548.02     28.75 o
   1   6   1       77.14       84.10      6.65 o
   2   6   1      431.49      426.27     11.37 o
   3   6   1      697.31      735.67     18.28 o
   4   6   1      176.68      185.07      9.00 o
   5   6   1      212.95      233.99      9.97 o
   6   6   1      230.51      209.60     18.58 o
 -12   7   1      148.73      162.43     10.35 o
 -11   7   1      409.68      404.59     16.69 o
 -10   7   1      156.93      171.32      8.44 o
  -9   7   1      315.84      313.74      7.37 o
  -8   7   1      341.37      302.93      7.58 o
  -7   7   1      180.36      197.62      4.64 o
  -6   7   1       96.19       80.58      2.97 o
  -5   7   1     1077.13     1048.94     15.48 o
  -4   7   1     1086.88     1045.44     14.14 o
  -3   7   1      488.97      535.16      8.01 o
  -2   7   1      214.89      207.22      6.16 o
  -1   7   1       57.88       63.06      3.37 o
   0   7   1      127.32      133.47      5.15 o
   1   7   1      281.74      299.25      7.94 o
   2   7   1      625.62      562.69     14.33 o
   3   7   1      689.45      651.69     16.43 o
   4   7   1       15.43       20.55      7.78 o
   5   7   1        0.03       -7.24      7.88 o
 -12   8   1      174.57      144.76     16.65 o
 -11   8   1      369.94      367.42     12.82 o
 -10   8   1      544.51      562.18     15.37 o
  -9   8   1      337.81      328.74      9.28 o
  -8   8   1      640.25      625.29     15.14 o
  -7   8   1      680.69      703.97     13.12 o
  -6   8   1     1212.77     1233.69     18.20 o
  -5   8   1     1533.75     1538.89     25.91 o
  -4   8   1      447.68      442.61      7.96 o
  -3   8   1     1320.36     1342.59     19.25 o
  -2   8   1     1920.60     1879.96     34.48 o
  -1   8   1     1921.81     2062.62     31.80 o
   0   8   1      143.02      132.10      8.02 o
   1   8   1      841.25      833.61     17.01 o
   2   8   1      113.13      113.64      9.29 o
   3   8   1        3.71        1.40      6.03 o
   4   8   1      179.03      174.91      9.66 o
 -12   9   1       20.92        8.73      8.54 o
 -11   9   1        7.24       15.76      6.68 o
 -10   9   1       11.37       17.50      6.00 o
  -9   9   1      179.09      155.64      6.62 o
  -8   9   1       41.33       41.26      4.40 o
  -7   9   1       53.31       45.55      5.43 o
  -6   9   1       13.11       15.84      2.82 o
  -5   9   1      142.29      129.12      4.42 o
  -4   9   1       87.07       90.29      4.34 o
  -3   9   1      893.09      880.87     17.21 o
  -2   9   1       50.57       59.22      4.45 o
  -1   9   1      388.39      369.92     10.09 o
   0   9   1      209.89      211.29      7.97 o
   1   9   1      105.39      105.35      7.53 o
   2   9   1      304.84      335.52     12.50 o
   3   9   1      194.85      204.82     16.05 o
 -12  10   1      330.54      359.40     23.19 o
 -11  10   1      388.03      414.69     16.93 o
 -10  10   1       87.34       82.95      7.73 o
  -9  10   1      211.48      223.41      8.20 o
  -8  10   1      625.05      642.87     13.92 o
  -7  10   1       82.64       83.08      5.26 o
  -6  10   1      103.76      120.63      4.60 o
  -5  10   1      147.82      149.15      7.48 o
  -4  10   1        2.44       -0.85      3.10 o
  -3  10   1        9.47       10.94      4.07 o
  -2  10   1       13.90       10.79      4.24 o
  -1  10   1       78.89       82.46      5.69 o
   0  10   1       46.30       59.73      7.07 o
   1  10   1        0.67        7.40      6.87 o
   2  10   1       88.91       95.70      8.95 o
 -12  11   1      188.21      199.40     17.72 o
 -11  11   1       18.91       13.76      8.86 o
 -10  11   1       40.12       32.12      8.13 o
  -9  11   1      279.25      286.22      9.55 o
  -8  11   1      581.53      589.52     13.52 o
  -7  11   1      757.46      745.60     15.74 o
  -6  11   1      631.60      659.20     11.67 o
  -5  11   1       79.23       84.13      4.47 o
  -4  11   1       77.33       79.73      5.57 o
  -3  11   1      482.34      469.82     11.77 o
  -2  11   1      949.29      931.16     22.75 o
  -1  11   1      428.92      447.78     14.77 o
   0  11   1      377.94      409.72     14.51 o
   1  11   1      225.14      261.76     12.71 o
 -11  12   1       94.59       96.00     10.74 o
 -10  12   1       17.66       21.64      8.60 o
  -9  12   1       22.00       18.61      7.77 o
  -8  12   1       42.74       33.41      5.71 o
  -7  12   1        0.06       -0.74      5.04 o
  -6  12   1        1.52       -2.98      4.24 o
  -5  12   1       32.31       33.50      4.75 o
  -4  12   1       17.26       16.09      5.41 o
  -3  12   1       30.40       35.25      7.09 o
  -2  12   1        2.87       -1.59      6.72 o
  -1  12   1       39.09       51.41      8.27 o
   0  12   1       85.91       78.74     11.57 o
 -10  13   1      366.31      353.74     16.57 o
  -9  13   1      536.46      522.47     19.21 o
  -8  13   1      402.56      411.25     13.47 o
  -7  13   1       43.78       44.23      6.99 o
  -6  13   1      121.30      142.61     11.26 o
  -5  13   1      200.16      164.53      9.70 o
  -4  13   1      241.11      232.07      9.76 o
  -3  13   1      242.21      269.94     10.87 o
  -2  13   1      214.95      249.84     12.02 o
  -9  14   1       99.95      100.41     16.86 o
  -8  14   1      171.36      183.59     18.69 o
  -7  14   1      155.81      134.45     17.81 o
  -6  14   1      131.24      150.08     21.64 o
  -5  14   1       39.49       32.84      9.88 o
   3 -14   2      117.73      128.27     11.80 o
   4 -14   2       63.79       57.21     11.55 o
   5 -14   2      110.57       97.60     10.81 o
   6 -14   2      382.94      376.11     16.98 o
   7 -14   2      305.69      286.08     23.13 o
   8 -14   2      102.72       92.39     16.00 o
   1 -13   2       24.08       24.82      8.28 o
   2 -13   2      155.06      135.23      9.74 o
   3 -13   2       45.98       38.60      7.31 o
   4 -13   2       25.73       27.03      6.95 o
   5 -13   2       32.99       23.93      8.45 o
   6 -13   2       47.50       38.73      8.24 o
   7 -13   2       15.35       -6.33     12.07 o
   8 -13   2        7.61        1.97     11.61 o
   9 -13   2        4.74        3.08      8.20 o
  -1 -12   2      104.60      119.80     11.24 o
   0 -12   2      163.07      157.43     11.91 o
   1 -12   2      239.34      239.06     11.27 o
   2 -12   2      272.70      271.58     13.79 o
   3 -12   2      263.61      267.49     10.77 o
   4 -12   2      529.91      546.71     15.58 o
   5 -12   2      331.18      334.13     11.55 o
   6 -12   2      319.53      317.72      9.31 o
   7 -12   2      109.99      125.23     13.12 o
   8 -12   2      307.81      275.76     22.67 o
   9 -12   2      352.12      367.88     17.38 o
  10 -12   2      188.21      186.54      9.78 o
  -2 -11   2       23.17       23.32      7.98 o
  -1 -11   2        5.18        9.02      7.01 o
   0 -11   2       71.04       75.85      8.22 o
   1 -11   2       48.09       40.77      6.77 o
   2 -11   2      101.50       98.98      7.24 o
   3 -11   2       89.04       69.35      7.85 o
   4 -11   2      110.16      118.49      5.65 o
   5 -11   2       29.58       31.31      4.45 o
   6 -11   2      143.20      139.22      5.85 o
   7 -11   2      248.97      254.42      8.63 o
   8 -11   2      106.18      102.38      7.30 o
   9 -11   2      212.46      229.35     10.53 o
  10 -11   2      300.52      330.74     15.02 o
  11 -11   2      332.52      336.58     17.62 o
  -3 -10   2        2.71        3.26      7.32 o
  -2 -10   2       55.51       53.60      7.84 o
  -1 -10   2      183.75      191.54      9.54 o
   0 -10   2       18.35       21.45      6.02 o
   1 -10   2      464.40      448.97     13.65 o
   2 -10   2      204.47      215.38      9.18 o
   3 -10   2      345.98      342.49      9.99 o
   4 -10   2      282.92      304.26      8.35 o
   5 -10   2      244.61      231.66      7.26 o
   6 -10   2       53.56       52.45      4.26 o
   7 -10   2        1.44        1.64      3.26 o
   8 -10   2       11.39        7.67      4.38 o
   9 -10   2        4.44       -1.71      5.21 o
  10 -10   2       45.99       45.64      6.36 o
  11 -10   2        3.04      -11.88     14.76 o
  -5  -9   2       51.76       52.06     15.14 o
  -4  -9   2      144.95      133.70     20.91 o
  -3  -9   2      279.95      290.18     11.90 o
  -2  -9   2      204.95      214.66      9.97 o
  -1  -9   2      839.33      825.51     19.97 o
   0  -9   2      965.71      936.23     35.78 o
   1  -9   2     1574.48     1578.39     33.03 o
   2  -9   2      550.94      529.50     13.67 o
   3  -9   2      501.51      486.29     12.75 o
   4  -9   2      392.75      380.80      9.00 o
   5  -9   2     1041.35      995.68     18.37 o
   6  -9   2      624.86      616.97     12.28 o
   7  -9   2      744.87      738.10     13.11 o
   8  -9   2      420.60      437.84     10.86 o
   9  -9   2       68.12       79.39      6.04 o
  10  -9   2       51.32       55.37      7.81 o
  11  -9   2       90.17      106.99     11.66 o
  -6  -8   2        4.02        8.32     12.90 o
  -5  -8   2       24.71       21.05      7.22 o
  -4  -8   2        1.47       -0.88      5.78 o
  -3  -8   2        0.69        5.53      5.74 o
  -2  -8   2        0.61        2.38      4.99 o
  -1  -8   2      804.20      779.30     22.11 o
   0  -8   2     1981.86     1944.47     32.93 o
   1  -8   2      509.06      521.98     11.00 o
   2  -8   2       15.14       11.86      2.40 o
   3  -8   2      236.86      229.29      7.24 o
   4  -8   2      371.77      333.27      7.77 o
   5  -8   2      286.90      243.13      6.57 o
   6  -8   2      871.66      855.45     13.00 o
   7  -8   2      679.59      655.79     11.69 o
   8  -8   2        3.82        2.34      3.64 o
   9  -8   2       42.78       44.53      4.63 o
  10  -8   2      182.34      154.16      9.24 o
  11  -8   2      266.50      265.56     23.84 o
  -6  -7   2      143.78      128.45      9.74 o
  -5  -7   2      128.12      133.47     17.13 o
  -4  -7   2      184.45      181.87     16.92 o
  -3  -7   2      550.81      546.74     12.54 o
  -2  -7   2      855.71      839.59     14.03 o
  -1  -7   2       41.38       51.25      2.94 o
   0  -7   2      153.04      142.37      5.39 o
   1  -7   2      276.97      279.43      6.84 o
   2  -7   2       49.25       67.36      2.82 o
   3  -7   2     1082.14     1073.03     24.60 o
   4  -7   2     1056.64     1170.22     19.20 o
   5  -7   2      907.20      801.75     13.06 o
   6  -7   2     1717.95     1807.79     25.23 o
   7  -7   2       73.33       53.78      3.92 o
   8  -7   2      592.60      592.07     11.64 o
   9  -7   2      128.23      144.97      5.85 o
  10  -7   2      222.90      218.55     16.16 o
  11  -7   2      136.13      121.93     13.54 o
  -7  -6   2      423.69      421.16     15.64 o
  -6  -6   2      107.29      110.50     11.39 o
  -5  -6   2       74.83       93.30      6.92 o
  -4  -6   2      123.78      133.83      6.12 o
  -3  -6   2      255.16      262.63      8.05 o
  -2  -6   2     1100.71     1089.11     17.35 o
  -1  -6   2     1876.83     1987.45     37.65 o
   0  -6   2     1876.23     1790.95     27.57 o
   1  -6   2     1988.25     2022.83     30.42 o
   2  -6   2     3468.98     3416.36     50.52 o
   3  -6   2     2077.99     2113.85     28.96 o
   4  -6   2     4172.07     4073.05     63.55 o
   5  -6   2     1231.47     1192.01     18.57 o
   6  -6   2     1089.53     1053.53     19.45 o
   7  -6   2      171.19      184.94      7.54 o
   8  -6   2      373.11      374.00     12.75 o
   9  -6   2      428.63      472.69     15.06 o
  10  -6   2      534.35      571.34     18.13 o
  11  -6   2      292.68      289.99     15.95 o
  -8  -5   2        2.45       13.30      6.97 o
  -7  -5   2        1.24       -3.19      5.96 o
  -6  -5   2      140.96      125.76      6.14 o
  -5  -5   2       40.98       45.18      4.34 o
  -4  -5   2      360.57      360.45      7.75 o
  -3  -5   2        9.86       16.25      2.39 o
  -2  -5   2        0.00       -2.07      2.07 o
  -1  -5   2      242.03      251.73      6.83 o
   0  -5   2      332.01      400.83      8.03 o
   1  -5   2     2128.79     2457.27     36.53 o
   2  -5   2      472.98      624.64      8.64 o
   3  -5   2      708.99      770.00     12.34 o
   4  -5   2      166.78      136.99      3.66 o
   5  -5   2       62.65       56.32      3.24 o
   6  -5   2     1057.28     1064.90     19.55 o
   7  -5   2       70.68       65.31      4.14 o
   8  -5   2       17.40       16.39      5.06 o
   9  -5   2       25.33       24.55      5.81 o
  10  -5   2      128.53      143.99      8.69 o
  11  -5   2       96.94       96.45     17.74 o
  -9  -4   2      185.34      199.77     18.55 o
  -8  -4   2      377.03      380.32     14.41 o
  -7  -4   2      315.93      321.78      9.58 o
  -6  -4   2      725.51      702.46     14.70 o
  -5  -4   2      294.64      317.45      8.36 o
  -4  -4   2     1526.61     1479.61     23.34 o
  -3  -4   2     1490.44     1516.05     23.55 o
  -2  -4   2     1727.26     1701.48     29.25 o
  -1  -4   2     1461.95     1511.61     30.04 o
   0  -4   2     2043.98     2079.38     28.89 o
   1  -4   2      282.57      294.55      4.48 o
   2  -4   2       22.96       12.32      1.38 o
   3  -4   2     3271.44     3514.19     57.97 o
   4  -4   2      282.24      207.75      6.06 o
   5  -4   2     1820.87     1894.66     56.60 o
   6  -4   2      274.87      262.31     12.72 o
   7  -4   2       16.86       20.43      5.61 o
   8  -4   2      118.30      117.28      8.15 o
   9  -4   2      125.26      121.69      9.35 o
  10  -4   2       20.43       18.05      9.35 o
  11  -4   2       34.06       15.64     19.89 o
  -9  -3   2      101.74      112.29      6.94 o
  -8  -3   2      116.29      138.70      7.84 o
  -7  -3   2       69.27       79.92      6.25 o
  -6  -3   2      266.45      251.63      8.94 o
  -5  -3   2       33.88       49.79      3.59 o
  -4  -3   2      383.30      319.11      9.01 o
  -3  -3   2       19.11       39.99      2.43 o
  -2  -3   2      196.49      227.30      5.97 o
  -1  -3   2     1547.05     1468.76     33.21 o
   0  -3   2       33.23       28.61      2.06 o
   1  -3   2     5136.46     5543.11     73.83 o
   2  -3   2     2729.08     2821.16     41.42 o
   3  -3   2     3208.18     3380.61     68.41 o
   4  -3   2     3369.75     3576.92     52.68 o
   5  -3   2     3695.85     3747.93     55.34 o
   6  -3   2     1091.21     1137.40     18.18 o
   7  -3   2      693.99      672.61     13.51 o
   8  -3   2      464.43      450.87     13.36 o
   9  -3   2      673.85      658.64     50.34 o
  10  -3   2      200.06      206.30     15.59 o
 -10  -2   2       30.27       21.81      6.74 o
  -9  -2   2      138.40      116.47      6.59 o
  -8  -2   2        3.84       -2.46      6.31 o
  -7  -2   2       14.02       21.18      6.85 o
  -6  -2   2        8.52        9.10      3.11 o
  -5  -2   2      728.34      775.11     16.45 o
  -4  -2   2      485.00      493.25     11.24 o
  -3  -2   2      626.70      792.15     14.37 o
  -2  -2   2      623.45      625.36      9.90 o
  -1  -2   2     1794.74     1916.60     33.56 o
   0  -2   2     4924.31     5037.28     69.27 o
   1  -2   2      786.60      789.97     18.50 o
   2  -2   2      156.36      156.56      3.19 o
   3  -2   2      118.36      117.97      4.78 o
   4  -2   2     1170.50     1326.40     18.50 o
   5  -2   2       55.65       70.40      2.33 o
   6  -2   2       66.85       69.66      3.67 o
   7  -2   2        9.82       10.88      3.17 o
   8  -2   2        1.04       -2.69      6.58 o
   9  -2   2      141.56      163.91     23.59 o
  10  -2   2       48.42       50.09     10.25 o
 -10  -1   2      147.54      156.26      7.39 o
  -9  -1   2      399.50      368.04     25.34 o
  -7  -1   2     1368.09     1411.64     29.62 o
  -6  -1   2     1801.68     1796.20     31.40 o
  -5  -1   2     2408.29     2378.83     40.57 o
  -4  -1   2     1357.33     1237.42     37.16 o
  -3  -1   2     1080.72     1123.53     17.31 o
  -2  -1   2     2773.22     2901.22     39.61 o
  -1  -1   2     7633.24     7538.31     88.52 o
   0  -1   2      666.05      716.66     14.58 o
   1  -1   2     2141.40     2196.46     30.11 o
   2  -1   2     3156.23     3290.42     46.10 o
   3  -1   2     1795.74     1885.08     25.84 o
   4  -1   2      282.73      254.44      4.50 o
   5  -1   2     1351.92     1462.57     20.63 o
   6  -1   2      530.06      515.19     12.89 o
   7  -1   2      375.06      377.33     10.97 o
   8  -1   2      845.43      864.47     26.76 o
   9  -1   2      140.97      152.99     11.79 o
  10  -1   2      253.93      179.96     19.10 o
 -11   0   2       22.48       12.34      8.82 o
 -10   0   2      257.20      236.45     10.37 o
  -9   0   2      212.61      208.44      7.59 o
  -8   0   2       16.34       16.74      4.36 o
  -7   0   2      836.35      807.81     22.53 o
  -6   0   2      974.62      920.68     19.86 o
  -5   0   2     2946.38     2963.91     49.05 o
  -4   0   2     1076.16     1119.34     14.71 o
  -3   0   2     5079.43     5352.45     66.66 o
  -2   0   2      355.75      367.46      6.65 o
  -1   0   2      156.50      138.70      1.91 o
   0   0   2     1186.18     1188.63     16.28 o
   1   0   2       87.71       75.42      1.61 o
   2   0   2     3015.62     3111.26     36.90 o
   3   0   2      752.33      773.94     11.17 o
   4   0   2     1392.56     1463.74     25.77 o
   5   0   2      814.87      752.06     17.16 o
   6   0   2      700.12      716.22     14.06 o
   7   0   2      389.15      444.76     12.75 o
   8   0   2      606.51      611.45     21.52 o
   9   0   2      131.16      121.88     16.09 o
 -11   1   2       10.09       13.07      8.34 o
 -10   1   2       17.67        6.28      5.36 o
  -9   1   2      335.10      302.80     13.69 o
  -8   1   2      578.01      555.45     13.73 o
  -7   1   2      342.27      343.73      9.43 o
  -6   1   2     1042.45     1025.78     18.38 o
  -5   1   2     1627.11     1713.09     22.10 o
  -4   1   2     1259.22     1209.44     13.91 o
  -3   1   2      144.28      145.96      2.04 o
  -2   1   2    11028.83    10837.14    102.37 o
  -1   1   2      234.49      268.78      3.84 o
   0   1   2       46.60       42.23      1.21 o
   1   1   2      327.20      326.68      4.77 o
   2   1   2       30.71       28.36      2.34 o
   3   1   2      323.19      396.20      6.42 o
   4   1   2       85.46       90.69      2.94 o
   5   1   2      950.90     1002.76     16.36 o
   6   1   2      137.79      121.17      5.32 o
   7   1   2      164.30      147.52      8.13 o
   8   1   2        0.91      -10.90     10.90 o
   9   1   2        0.97       -4.79     13.18 o
 -12   2   2       41.66       36.05      9.59 o
 -11   2   2       86.18      106.45     10.54 o
 -10   2   2       17.62       18.56      5.46 o
  -9   2   2      426.23      446.83     12.27 o
  -8   2   2     1482.03     1412.38     34.88 o
  -7   2   2     1095.85     1099.19     19.93 o
  -6   2   2      324.17      279.04      5.96 o
  -5   2   2      338.00      288.12      4.52 o
  -4   2   2     2183.72     2231.61     22.44 o
  -3   2   2     4249.05     4212.65     40.04 o
  -2   2   2    28606.74    27391.11    318.07 o
  -1   2   2      601.68      652.07      7.22 o
   0   2   2     1921.78     1987.85     22.27 o
   1   2   2     1606.86     1754.35     22.37 o
   2   2   2      365.15      409.71      7.17 o
   3   2   2     1014.60      968.07     15.31 o
   4   2   2     2155.11     2026.61     30.97 o
   5   2   2      564.70      567.16     10.42 o
   6   2   2       95.37       95.47      5.67 o
   7   2   2       79.02       94.82     14.42 o
   8   2   2       31.01       15.73     12.87 o
 -12   3   2       20.80       12.92      8.93 o
 -11   3   2       38.83       28.04      8.03 o
 -10   3   2       12.00       10.18      5.46 o
  -9   3   2       19.68       15.84      4.47 o
  -8   3   2      120.69      138.29      6.75 o
  -7   3   2      385.14      391.05      7.86 o
  -6   3   2      274.30      278.79      4.94 o
  -5   3   2      171.15      187.78      3.28 o
  -4   3   2      546.14      539.45      6.12 o
  -3   3   2        3.70        2.61      0.90 o
  -2   3   2      333.70      364.02      3.87 o
  -1   3   2     1816.55     1832.04     19.49 o
   0   3   2     5105.89     5440.60     81.63 o
   1   3   2     1412.57     1387.79     24.09 o
   2   3   2      731.03      677.25     11.22 o
   3   3   2      327.22      307.03      5.66 o
   4   3   2      393.32      369.11      6.75 o
   5   3   2      934.25      891.91     33.55 o
   7   3   2      126.42      133.31      9.80 o
   8   3   2       97.89       70.65     14.28 o
 -12   4   2      122.11      138.11     21.24 o
 -11   4   2      169.52      160.20     28.43 o
 -10   4   2      388.94      388.33     11.72 o
  -9   4   2     1575.28     1544.12     32.17 o
  -8   4   2      253.87      244.44      6.94 o
  -7   4   2       46.79       42.37      2.57 o
  -6   4   2      141.85      170.94      3.76 o
  -5   4   2      844.54      928.28     11.78 o
  -4   4   2      349.14      376.26      5.45 o
  -3   4   2      731.48      738.14      7.95 o
  -2   4   2     1101.91     1103.34     12.65 o
  -1   4   2       63.66       48.19      1.98 o
   0   4   2      225.90      273.57      6.37 o
   1   4   2       41.60       43.20      3.37 o
   2   4   2      358.08      340.55      9.04 o
   3   4   2        1.01       -3.37      3.37 o
   4   4   2      272.94      282.66      9.32 o
   5   4   2      173.24      170.41      8.13 o
   6   4   2       76.81       76.14      8.64 o
   7   4   2       26.44       12.08     11.72 o
 -12   5   2      152.54      125.77      9.36 o
 -11   5   2      360.88      371.35     15.81 o
 -10   5   2      543.42      580.27     21.88 o
  -9   5   2      814.79      855.38     16.58 o
  -8   5   2      923.40      905.29     15.16 o
  -7   5   2      614.51      618.55     13.22 o
  -6   5   2     1125.23     1064.48     14.51 o
  -5   5   2     1942.46     1799.07     24.84 o
  -4   5   2     2209.02     2338.34     27.68 o
  -3   5   2     4229.59     4265.02     46.85 o
  -2   5   2     1844.65     1899.82     24.20 o
  -1   5   2      947.40      948.25     16.80 o
   0   5   2      465.74      341.45     10.39 o
   1   5   2     1767.82     1820.06     40.68 o
   2   5   2      921.74      875.68     19.11 o
   3   5   2     2816.93     2787.99     72.89 o
   4   5   2     1172.55     1197.10     43.13 o
   5   5   2      309.95      298.95     10.68 o
   6   5   2      160.38      180.64     22.94 o
 -13   6   2        6.54      -14.87     14.87 o
 -12   6   2        8.25        0.73      7.14 o
 -11   6   2        1.85        2.29      7.62 o
 -10   6   2       19.04       23.25      4.57 o
  -9   6   2       12.59       10.44      3.87 o
  -8   6   2      385.60      358.26      7.59 o
  -7   6   2       97.62       97.69      3.77 o
  -6   6   2      321.86      308.11      6.85 o
  -5   6   2      220.89      190.36      4.30 o
  -4   6   2       57.65       66.65      2.86 o
  -3   6   2      142.43      116.82      3.80 o
  -2   6   2        1.84        2.40      1.88 o
  -1   6   2     2171.17     2350.15     39.26 o
   0   6   2       12.42       26.48      3.76 o
   1   6   2        4.88        3.72      4.47 o
   2   6   2      146.07      163.94      7.44 o
   3   6   2        1.94        3.64      4.66 o
   4   6   2       61.22       71.78      6.39 o
   5   6   2      139.27      134.70     10.09 o
   6   6   2       59.64       54.92     14.37 o
 -13   7   2      125.43      108.27     18.92 o
 -12   7   2      314.29      321.26     19.27 o
 -11   7   2      403.59      427.05     17.55 o
 -10   7   2      241.80      221.87      7.79 o
  -9   7   2     1032.78     1020.63     26.56 o
  -8   7   2      960.53      972.92     18.13 o
  -7   7   2      720.88      676.71     12.23 o
  -6   7   2      515.64      498.42      8.50 o
  -5   7   2     1338.63     1259.95     16.93 o
  -4   7   2     1695.10     1681.71     22.11 o
  -3   7   2     1118.46     1140.49     14.33 o
  -2   7   2     1542.95     1651.52     35.23 o
  -1   7   2      694.18      716.46     13.87 o
   0   7   2      224.91      233.56      8.37 o
   1   7   2      273.46      271.84      9.42 o
   2   7   2      608.64      575.78     14.92 o
   3   7   2        3.52        3.77      5.35 o
   4   7   2       10.44        4.28      5.92 o
   5   7   2       65.21       43.68     13.85 o
 -12   8   2       51.25       64.82     12.90 o
 -11   8   2      324.82      347.11     20.47 o
 -10   8   2      525.74      526.06     12.36 o
  -9   8   2      837.45      862.70     17.17 o
  -8   8   2      561.44      560.79     12.25 o
  -7   8   2      371.66      372.14     10.04 o
  -6   8   2       24.81       16.82      2.02 o
  -5   8   2      461.27      426.10      7.15 o
  -4   8   2     1186.15     1107.59     16.59 o
  -3   8   2      810.90      834.10     15.13 o
  -2   8   2      477.54      477.11     12.51 o
  -1   8   2        8.94        6.38      3.73 o
   0   8   2      115.89      124.34      8.12 o
   1   8   2      128.96      124.08      6.92 o
   2   8   2      679.33      691.06     17.53 o
   3   8   2      361.20      353.93     22.56 o
   4   8   2      167.21      160.55     17.60 o
 -12   9   2       60.77       62.36      9.84 o
 -11   9   2       64.15       71.33      7.75 o
 -10   9   2      374.48      403.66     12.96 o
  -9   9   2       68.26       53.92      5.00 o
  -8   9   2       41.76       51.91      4.67 o
  -7   9   2       60.98       50.34      3.51 o
  -6   9   2      140.65      148.43      4.79 o
  -5   9   2       24.66       20.95      2.97 o
  -4   9   2        4.02        6.14      2.87 o
  -3   9   2        0.79       -3.13      3.13 o
  -2   9   2       27.25       23.89      4.02 o
  -1   9   2       58.53       66.51      5.14 o
   0   9   2        1.08        1.09      4.52 o
   1   9   2       81.71       77.98      6.10 o
   2   9   2      154.19      144.71      9.01 o
   3   9   2       20.31       22.01      7.54 o
 -12  10   2      331.73      336.68     15.81 o
 -11  10   2      137.07      123.74     11.06 o
 -10  10   2       26.19       34.75      6.53 o
  -9  10   2      464.48      449.35     11.44 o
  -8  10   2      335.98      345.47      9.81 o
  -7  10   2      228.25      244.87      7.39 o
  -6  10   2     1061.43     1043.49     16.34 o
  -5  10   2     1764.23     1776.08     25.82 o
  -4  10   2      667.69      665.39     12.83 o
  -3  10   2       33.65       32.96      4.08 o
  -2  10   2      277.37      286.40      9.01 o
  -1  10   2      153.85      155.41      8.98 o
   0  10   2      109.16      112.35      9.78 o
   1  10   2      130.40      154.85      9.56 o
   2  10   2       93.90       98.16      9.15 o
 -12  11   2       55.69       49.66      9.67 o
 -11  11   2      210.74      216.87     19.17 o
 -10  11   2      336.77      353.69     15.01 o
  -9  11   2      155.32      145.35      7.02 o
  -8  11   2      570.72      563.67     13.37 o
  -7  11   2      374.03      369.98      9.32 o
  -6  11   2      773.03      803.46     15.01 o
  -5  11   2      929.90      943.25     15.37 o
  -4  11   2      513.39      525.67     11.33 o
  -3  11   2      218.70      212.75      7.41 o
  -2  11   2      432.53      446.67     12.34 o
  -1  11   2      339.88      353.89     13.09 o
   0  11   2      105.66      102.69     11.04 o
   1  11   2      166.16      181.68     19.69 o
 -11  12   2       93.23      104.57     19.70 o
 -10  12   2       65.80       68.67      9.40 o
  -9  12   2       38.77       37.57      6.75 o
  -8  12   2        2.18        0.97      5.04 o
  -7  12   2        4.55        4.07      4.56 o
  -6  12   2       39.59       36.64      4.97 o
  -5  12   2       66.67       74.84      6.14 o
  -4  12   2       37.44       33.50      5.81 o
  -3  12   2       22.53       26.26      6.01 o
  -2  12   2       14.52       16.64      7.56 o
  -1  12   2       12.13       15.51      7.84 o
 -11  13   2      130.46      145.43     18.80 o
 -10  13   2       68.61       65.68     10.11 o
  -9  13   2      372.57      383.38     13.25 o
  -8  13   2      119.37      119.08      8.50 o
  -7  13   2       92.94      100.10      6.98 o
  -6  13   2      144.94      148.46      7.96 o
  -5  13   2      234.96      220.54     22.83 o
  -4  13   2      127.73      116.27      9.44 o
  -3  13   2      323.25      359.81     14.45 o
  -9  14   2       48.20       38.76     15.54 o
  -8  14   2       84.44       73.37     10.65 o
  -7  14   2       78.99       62.05     11.09 o
  -6  14   2       59.07       47.70     14.10 o
  -5  14   2       42.51       47.58     15.66 o
   3 -14   3       44.83       34.77     10.01 o
   4 -14   3       51.62       55.31      8.18 o
   5 -14   3       36.53       20.77      9.60 o
   6 -14   3      146.87      168.78     17.57 o
   7 -14   3       49.02       70.40     16.03 o
   1 -13   3       91.36      105.19      9.09 o
   2 -13   3       58.01       69.78      8.70 o
   3 -13   3      145.13      157.93     10.63 o
   4 -13   3       55.82       48.47      7.11 o
   5 -13   3      106.89      104.80      7.88 o
   6 -13   3        4.98       12.93     12.38 o
   7 -13   3        3.37        5.19     12.72 o
   8 -13   3       77.59       88.11     12.36 o
   9 -13   3      129.69      126.46     12.16 o
  -1 -12   3      178.85      177.42     10.92 o
   0 -12   3      106.14      111.87      9.25 o
   1 -12   3      285.95      297.18     12.39 o
   2 -12   3      198.97      208.41     11.79 o
   3 -12   3      500.55      529.01     15.40 o
   4 -12   3      362.42      343.36     12.12 o
   5 -12   3      565.74      568.63     15.58 o
   6 -12   3      137.70      142.11     10.15 o
   7 -12   3       95.12       86.36      6.92 o
   8 -12   3      238.58      257.08     13.50 o
   9 -12   3      285.11      288.13     11.93 o
  10 -12   3      232.75      237.08     16.83 o
  -2 -11   3       15.80       10.78      7.62 o
  -1 -11   3        1.67       -1.40      6.71 o
   0 -11   3        0.36       -6.29      6.29 o
   1 -11   3        9.57        3.06      5.91 o
   2 -11   3       26.77       35.06      7.28 o
   3 -11   3      109.08      125.49      9.53 o
   4 -11   3       32.61       30.55      5.58 o
   5 -11   3       65.59       70.84      4.87 o
   6 -11   3       15.52       16.22      4.19 o
   7 -11   3       21.17       16.05      4.23 o
   8 -11   3       25.63       31.30      5.60 o
   9 -11   3      143.54      144.16      8.73 o
  10 -11   3       80.86       80.62     10.64 o
  -4 -10   3       28.57       23.31      8.35 o
  -3 -10   3       25.69       22.39      7.51 o
  -2 -10   3      172.84      172.74     11.39 o
  -1 -10   3      247.80      241.41     10.80 o
   0 -10   3      104.47      107.54      9.04 o
   1 -10   3      349.26      365.75     11.86 o
   2 -10   3      919.88      885.36     20.63 o
   3 -10   3      748.19      707.92     17.14 o
   4 -10   3       74.01       68.64      4.66 o
   5 -10   3      402.25      363.38      9.06 o
   6 -10   3      162.37      171.25      6.41 o
   7 -10   3        2.64        2.66      3.86 o
   8 -10   3      325.62      337.99      9.00 o
   9 -10   3       36.36       44.32      5.75 o
  10 -10   3       32.12       37.69      9.65 o
  11 -10   3        0.93       -0.83     14.07 o
  -5  -9   3       55.93       56.55      8.72 o
  -4  -9   3      109.15      103.79      9.72 o
  -3  -9   3      164.47      143.03     15.23 o
  -2  -9   3      461.92      435.12     13.61 o
  -1  -9   3      134.37      126.71     10.50 o
   0  -9   3       78.61       67.33      9.09 o
   1  -9   3      757.11      761.91     18.10 o
   2  -9   3      249.11      224.49      6.56 o
   3  -9   3      281.51      266.20      7.35 o
   4  -9   3     1028.98      996.23     18.32 o
   5  -9   3      646.97      620.76     12.51 o
   6  -9   3     1165.84     1143.07     42.54 o
   7  -9   3     1156.25     1170.17     19.73 o
   8  -9   3     1713.56     1699.26     27.56 o
   9  -9   3      339.04      356.31     10.62 o
  10  -9   3      250.55      259.20     11.88 o
  11  -9   3      209.50      194.40     20.36 o
  -6  -8   3        1.38        2.96      7.60 o
  -5  -8   3       13.86       13.18      6.89 o
  -4  -8   3        2.88       -1.06      5.93 o
  -3  -8   3        4.87        7.42      5.41 o
  -2  -8   3      408.93      402.39     12.44 o
  -1  -8   3       29.27       19.64      5.08 o
   0  -8   3      204.25      207.01     13.28 o
   1  -8   3       35.28       28.55      2.75 o
   2  -8   3      756.95      775.49     12.97 o
   3  -8   3      294.21      353.77      8.18 o
   4  -8   3       28.89       39.91      3.35 o
   5  -8   3       15.15       27.69      2.63 o
   6  -8   3      189.86      186.99      5.00 o
   7  -8   3      177.98      187.55      7.66 o
   8  -8   3      367.51      352.42      8.75 o
   9  -8   3       21.58       18.19      5.56 o
  10  -8   3       46.36       53.13      7.66 o
  11  -8   3       20.20       20.06     14.80 o
  -7  -7   3      118.67      121.69      9.37 o
  -6  -7   3      223.32      212.50     15.85 o
  -5  -7   3      155.71      165.51      8.81 o
  -4  -7   3      740.02      746.77     18.57 o
  -3  -7   3      686.22      675.13     16.63 o
  -2  -7   3     1645.54     1560.26     32.66 o
  -1  -7   3      619.82      629.39     15.20 o
   0  -7   3      331.78      267.71      8.55 o
   1  -7   3      649.77      659.89     11.01 o
   2  -7   3     3703.27     3677.96     54.49 o
   3  -7   3     1451.49     1446.78     24.85 o
   4  -7   3     1031.95     1026.43     16.20 o
   5  -7   3     1677.85     1714.63     26.35 o
   6  -7   3       10.99        8.26      3.41 o
   7  -7   3      104.12      110.32      6.72 o
   8  -7   3      474.21      469.63     11.33 o
   9  -7   3      610.70      651.30     21.21 o
  10  -7   3      306.28      298.84     18.01 o
  11  -7   3      149.88      164.11     19.23 o
  -7  -6   3      214.79      182.92      9.74 o
  -6  -6   3      225.77      219.81     10.50 o
  -5  -6   3       67.26       64.39      6.42 o
  -4  -6   3      634.94      615.34     10.94 o
  -3  -6   3      384.10      381.79      6.91 o
  -2  -6   3     2185.47     2312.04     79.98 o
  -1  -6   3      800.68      736.98     16.62 o
   0  -6   3     1988.37     2017.90     40.05 o
   1  -6   3     1763.24     1674.47     23.22 o
   2  -6   3      268.17      369.76      6.22 o
   3  -6   3       89.17       65.68      2.84 o
   4  -6   3      386.79      377.24      9.79 o
   5  -6   3      869.39      904.13     19.43 o
   6  -6   3      394.53      376.14      8.98 o
   7  -6   3      366.42      385.57      9.53 o
   8  -6   3      106.96      113.40     14.72 o
   9  -6   3      283.94      304.35     11.55 o
  10  -6   3      413.82      438.57     17.69 o
  11  -6   3      356.12      327.89     25.37 o
  -8  -5   3       30.17       27.61      7.43 o
  -7  -5   3       59.73       56.01      6.82 o
  -6  -5   3      128.43      114.69      5.80 o
  -5  -5   3      544.26      549.08      9.43 o
  -4  -5   3       74.29       59.69      3.14 o
  -3  -5   3      529.92      565.09      8.83 o
  -2  -5   3      729.01      751.11     16.75 o
  -1  -5   3      140.39      164.43      7.70 o
   0  -5   3      589.33      588.38     13.12 o
   1  -5   3     1617.16     1793.57     24.95 o
   2  -5   3      284.12      355.39      6.49 o
   3  -5   3      766.52      851.32     15.77 o
   4  -5   3        0.13       -1.34      1.34 o
   5  -5   3       65.35       56.80      3.92 o
   6  -5   3       53.78       56.51      7.49 o
   7  -5   3        0.57       -0.05      2.06 o
   8  -5   3       63.67       59.88      7.73 o
   9  -5   3       16.47       25.24      7.62 o
  10  -5   3       87.34       74.27     14.96 o
  11  -5   3       47.50       40.33     16.22 o
  -9  -4   3      274.12      299.13     23.81 o
  -8  -4   3      128.81      136.94      8.18 o
  -7  -4   3       27.04       35.46      4.44 o
  -6  -4   3      148.96      156.90      5.33 o
  -5  -4   3      827.73      837.85     16.52 o
  -4  -4   3     1050.66     1111.06     21.87 o
  -3  -4   3     1537.49     1531.55     24.07 o
  -2  -4   3     2100.65     1970.68     48.88 o
  -1  -4   3     1379.50     1314.51     26.41 o
   0  -4   3      417.50      425.60      7.34 o
   1  -4   3     1709.24     1840.12     27.77 o
   2  -4   3     1755.37     1699.04     28.49 o
   3  -4   3     3263.22     3319.87     49.46 o
   4  -4   3      521.35      477.21     11.02 o
   5  -4   3     1405.63     1364.45     24.13 o
   6  -4   3      149.77      164.57      5.47 o
   7  -4   3      275.58      283.01      9.72 o
   8  -4   3      687.30      721.04     18.30 o
   9  -4   3      144.89      169.80     20.00 o
  10  -4   3      102.08      107.45     11.05 o
 -10  -3   3        3.75        6.94     11.92 o
  -9  -3   3        2.03       -3.33      7.76 o
  -8  -3   3       37.34       34.41      4.80 o
  -7  -3   3      182.06      163.59      5.69 o
  -6  -3   3        1.38       -0.92      2.78 o
  -5  -3   3      103.75      118.21      6.28 o
  -4  -3   3      272.43      334.85      5.92 o
  -3  -3   3      466.43      525.88      8.79 o
  -2  -3   3     1935.14     1944.58     29.48 o
  -1  -3   3     3082.96     3362.28     63.65 o
   0  -3   3     5971.00     6106.92     79.05 o
   1  -3   3     1235.00     1262.61     16.39 o
   2  -3   3      945.80      952.84     15.46 o
   3  -3   3     3657.16     3695.84     60.64 o
   4  -3   3      883.87      802.45     12.76 o
   5  -3   3     1183.25     1074.08     19.75 o
   6  -3   3      241.35      277.81     13.83 o
   7  -3   3      109.58      115.47      8.82 o
   8  -3   3      654.44      655.41     17.06 o
   9  -3   3      350.57      356.22     16.31 o
  10  -3   3      380.64      421.10     19.31 o
 -10  -2   3      150.27      160.71      9.29 o
  -9  -2   3      125.36      142.86      6.87 o
  -8  -2   3      102.86      112.71      8.58 o
  -7  -2   3      148.38      139.79      6.03 o
  -6  -2   3      116.37       87.10      3.44 o
  -5  -2   3        7.38        6.32      2.22 o
  -4  -2   3      682.05      690.53     11.39 o
  -3  -2   3      105.70      106.18      3.34 o
  -2  -2   3      564.98      587.02      7.41 o
  -1  -2   3      283.28      262.15      4.18 o
   0  -2   3     1450.17     1575.23     26.19 o
   1  -2   3     3484.03     3547.99     48.27 o
   2  -2   3     3088.64     3395.93     43.12 o
   3  -2   3      200.01      202.43      3.83 o
   4  -2   3        5.48        5.75      1.45 o
   5  -2   3        8.06       17.06      1.93 o
   6  -2   3       44.81       52.60      3.74 o
   7  -2   3        1.09       -3.72      4.44 o
   8  -2   3       21.75       10.67      7.75 o
   9  -2   3       17.30        4.60      8.89 o
  10  -2   3        0.79        3.56     13.28 o
 -11  -1   3      206.83      239.57     11.31 o
 -10  -1   3       95.64       95.22      6.51 o
  -9  -1   3     1079.70     1048.36     20.87 o
  -8  -1   3      399.75      372.57      9.40 o
  -7  -1   3      334.93      318.02      8.60 o
  -6  -1   3      775.60      691.97     12.05 o
  -5  -1   3     2791.44     2854.68     42.82 o
  -4  -1   3     6192.44     6542.21    108.63 o
  -3  -1   3     1711.32     1723.91     22.05 o
  -2  -1   3     5979.09     6133.14     71.61 o
  -1  -1   3       18.76       16.09      1.06 o
   0  -1   3     3629.75     3713.48     53.55 o
   1  -1   3     4844.89     5188.10     71.35 o
   2  -1   3    15228.62    15665.56    261.00 o
   3  -1   3     4082.34     3950.40     59.27 o
   4  -1   3      802.47      730.78     12.13 o
   5  -1   3      875.19      941.22     13.78 o
   6  -1   3     1105.79     1099.16     24.11 o
   7  -1   3      431.24      439.93     12.36 o
   8  -1   3      346.73      337.42     15.75 o
   9  -1   3      277.24      296.58     23.01 o
 -11   0   3        0.02       -2.57      5.24 o
 -10   0   3        2.50        5.80      4.83 o
  -9   0   3        0.52        2.22      4.20 o
  -8   0   3        3.56        1.02      3.15 o
  -7   0   3        4.36        2.49      2.79 o
  -6   0   3       35.52       46.86      2.68 o
  -5   0   3        0.53        1.20      1.70 o
  -4   0   3      970.99     1024.33     13.60 o
  -3   0   3      534.60      543.29      8.15 o
  -2   0   3     8010.30     7918.38    193.13 o
  -1   0   3      363.01      381.02      7.97 o
   0   0   3      228.58      247.73      4.17 o
   1   0   3      297.52      314.06      4.69 o
   2   0   3     1966.66     1966.60     29.94 o
   3   0   3      116.30      103.10      2.54 o
   4   0   3      335.91      364.43      6.01 o
   5   0   3      529.29      566.68     10.29 o
   6   0   3        7.46        7.39      4.49 o
   7   0   3       22.97       27.45      5.45 o
   8   0   3      112.30      119.22     16.48 o
   9   0   3       44.46       39.19     14.84 o
 -12   1   3      375.49      362.19     17.25 o
 -11   1   3      419.79      408.31     11.50 o
 -10   1   3      467.49      491.47     13.90 o
  -9   1   3      474.75      495.01     13.38 o
  -8   1   3      626.88      642.99     18.23 o
  -7   1   3     1031.25     1005.25     18.48 o
  -6   1   3      628.96      690.24     11.78 o
  -5   1   3     3419.42     3324.18     45.51 o
  -4   1   3      845.00      729.89      8.30 o
  -3   1   3     1570.14     1746.67     17.70 o
  -2   1   3      126.64      108.18      1.80 o
  -1   1   3      729.04      760.10     10.43 o
   0   1   3      430.17      446.07      5.59 o
   1   1   3      901.49      950.68     14.59 o
   2   1   3     1550.71     1603.36     24.48 o
   3   1   3      121.60      108.50      4.46 o
   4   1   3      942.16      933.96     17.20 o
   5   1   3     1515.07     1523.88     27.08 o
   6   1   3       11.43       13.03      5.11 o
   7   1   3      274.45      267.10     10.83 o
   8   1   3        3.14        7.49     12.29 o
 -12   2   3      299.58      300.19     21.13 o
 -11   2   3       60.85       62.12      5.85 o
 -10   2   3      140.96      148.58      7.58 o
  -9   2   3      638.72      611.80     17.97 o
  -8   2   3      906.18      888.97     26.20 o
  -7   2   3      793.01      726.72     12.66 o
  -6   2   3     1206.73     1116.07     15.12 o
  -5   2   3     1443.51     1423.86     15.52 o
  -4   2   3      118.67      178.57      2.66 o
  -3   2   3      940.37     1114.38     11.10 o
  -2   2   3     2017.89     1987.89     21.06 o
  -1   2   3     4095.85     4203.93     46.69 o
   0   2   3     3498.58     3701.12     41.03 o
   1   2   3     1430.30     1400.23     21.24 o
   2   2   3      416.17      359.90     19.10 o
   3   2   3      540.72      533.01     12.43 o
   4   2   3       54.47       55.79      3.08 o
   5   2   3     1587.60     1562.53     28.03 o
   6   2   3      355.08      359.37     12.81 o
   7   2   3      241.91      260.13     13.20 o
   8   2   3      253.19      243.39     21.44 o
 -12   3   3        0.32       -5.99      8.25 o
 -11   3   3       87.51       94.11      7.06 o
 -10   3   3       24.43       17.60      5.99 o
  -9   3   3       93.20       82.39      5.66 o
  -8   3   3       56.23       60.78      4.77 o
  -7   3   3       14.60       23.43      2.38 o
  -6   3   3       96.34      104.01      3.10 o
  -5   3   3     1053.03     1031.16     11.50 o
  -4   3   3      199.13      209.35      3.49 o
  -3   3   3      199.80      238.44      3.10 o
  -2   3   3       23.00       29.98      1.50 o
  -1   3   3     2168.05     2309.65     27.53 o
   0   3   3      168.62      216.06      4.56 o
   1   3   3     1031.43     1161.95     18.26 o
   2   3   3      162.59      160.74      5.29 o
   3   3   3       93.97      103.06      3.68 o
   4   3   3     1667.92     1649.77     34.09 o
   5   3   3      664.58      613.34     20.61 o
   6   3   3        9.94        9.33      6.70 o
   7   3   3      128.05      136.55     10.53 o
 -12   4   3      150.75      147.68     15.07 o
 -11   4   3      202.60      244.08     11.59 o
 -10   4   3      313.19      300.53     10.11 o
  -9   4   3     1199.10     1248.86     26.40 o
  -8   4   3      858.93      862.67     24.68 o
  -7   4   3      940.16      866.30     12.12 o
  -6   4   3      983.76      961.14     12.38 o
  -5   4   3     2443.21     2327.64     27.56 o
  -4   4   3      543.84      523.87      6.70 o
  -3   4   3     2404.31     2355.03     24.91 o
  -2   4   3     5123.48     5360.73     62.55 o
  -1   4   3       54.29       69.25      3.36 o
   0   4   3       18.06       27.24      2.32 o
   1   4   3      364.66      323.78      6.52 o
   2   4   3      580.64      619.61     12.63 o
   3   4   3      465.50      519.75     11.51 o
   4   4   3      718.93      709.10     23.96 o
   5   4   3      107.80      114.02      9.09 o
   6   4   3       25.10       11.96      6.90 o
   7   4   3       51.06       35.88     13.76 o
 -13   5   3       33.44       17.26     15.54 o
 -12   5   3       41.01       49.18     12.44 o
 -11   5   3      243.74      249.92     10.18 o
 -10   5   3      197.14      188.85      9.92 o
  -9   5   3      649.85      622.08     13.08 o
  -8   5   3      938.46      899.31     13.64 o
  -7   5   3     1187.39     1025.43     16.93 o
  -6   5   3      226.64      217.34      5.16 o
  -5   5   3     3726.62     3889.54     52.31 o
  -4   5   3     1177.10     1265.56     14.64 o
  -3   5   3     4319.47     4771.88     55.48 o
  -2   5   3     5376.02     5749.21     77.11 o
  -1   5   3      979.67     1033.40     16.37 o
   0   5   3     1886.39     1852.73     31.71 o
   1   5   3      584.84      567.95     13.54 o
   2   5   3     2102.25     2013.46     40.17 o
   3   5   3      770.47      736.79     18.89 o
   4   5   3      283.50      269.97      9.92 o
   5   5   3      199.20      196.30     11.77 o
   6   5   3       76.42       68.13      9.59 o
 -13   6   3       39.84       34.06     15.91 o
 -12   6   3      151.48      139.36     15.10 o
 -11   6   3       15.65       12.55      8.91 o
 -10   6   3        1.08       -2.33      4.23 o
  -9   6   3       60.66       65.87      3.78 o
  -8   6   3       21.50       22.39      3.79 o
  -7   6   3       14.58        7.86      2.92 o
  -6   6   3      404.63      449.88      8.79 o
  -5   6   3     1430.25     1366.34     18.14 o
  -4   6   3      276.28      317.60      5.45 o
  -3   6   3       80.04       62.28      2.28 o
  -2   6   3      382.57      384.43      7.65 o
  -1   6   3       31.53       39.23      3.27 o
   0   6   3       48.11       51.52      3.55 o
   1   6   3        0.89        6.54      4.08 o
   2   6   3        0.94       -1.45      4.48 o
   3   6   3       27.71       15.23      5.18 o
   4   6   3       78.71       70.28      8.50 o
   5   6   3        0.94        0.44     10.93 o
 -12   7   3      596.92      643.48     22.48 o
 -11   7   3      239.40      248.39     10.72 o
 -10   7   3     1325.50     1321.87     24.49 o
  -9   7   3     2231.67     2174.55     37.58 o
  -8   7   3     1096.79     1032.54     20.84 o
  -7   7   3     1043.71     1071.95     17.88 o
  -6   7   3      940.29      832.18     14.29 o
  -5   7   3      828.82      818.23     11.64 o
  -4   7   3     1464.31     1479.35     19.72 o
  -3   7   3     1237.34     1309.24     23.45 o
  -2   7   3     1109.79     1079.42     19.81 o
  -1   7   3      159.95      145.44      5.68 o
   0   7   3      744.39      740.40     14.67 o
   1   7   3      385.44      363.34     11.20 o
   2   7   3      250.56      246.35      9.86 o
   3   7   3       72.64       83.27      6.92 o
   4   7   3       89.54       77.81      9.43 o
 -12   8   3       47.73       42.47      9.01 o
 -11   8   3       89.46       88.59      7.66 o
 -10   8   3        2.37        6.72      4.46 o
  -9   8   3      201.61      191.16      7.35 o
  -8   8   3     1105.40     1084.96     18.44 o
  -7   8   3        3.93        2.19      3.28 o
  -6   8   3       99.98       82.14      3.99 o
  -5   8   3      384.96      397.03      6.90 o
  -4   8   3      436.41      428.22      8.07 o
  -3   8   3      199.28      178.04      5.69 o
  -2   8   3      186.10      190.94      8.13 o
  -1   8   3       91.53       95.95      5.01 o
   0   8   3      125.14      132.31      6.02 o
   1   8   3      197.92      221.68      9.72 o
   2   8   3      471.29      478.35     14.13 o
   3   8   3      316.70      342.22     27.51 o
 -13   9   3       91.58      106.58     15.48 o
 -12   9   3      179.50      172.79     11.89 o
 -11   9   3      337.16      327.25     17.89 o
 -10   9   3       11.49       10.96      4.81 o
  -9   9   3       23.25       15.21      4.51 o
  -8   9   3        8.76        7.44      3.71 o
  -7   9   3      139.88      116.39      5.06 o
  -6   9   3      297.26      296.77      8.33 o
  -5   9   3      245.95      241.19      6.11 o
  -4   9   3        4.18        3.85      3.25 o
  -3   9   3        7.62        3.09      3.34 o
  -2   9   3        4.37        4.29      3.52 o
  -1   9   3       29.61       25.30      4.57 o
   0   9   3      175.64      161.99     15.53 o
   1   9   3        2.08        1.67      5.87 o
   2   9   3        1.00       12.49      8.69 o
 -13  10   3       40.71       37.90     13.73 o
 -12  10   3      125.78      150.50     23.93 o
 -11  10   3       81.47       85.53      9.57 o
 -10  10   3      495.80      501.33     12.59 o
  -9  10   3      418.07      435.81     11.39 o
  -8  10   3      244.20      231.41      7.50 o
  -7  10   3      677.50      670.95     13.04 o
  -6  10   3      430.05      432.50      8.69 o
  -5  10   3     1183.26     1164.62     18.03 o
  -4  10   3      630.70      644.25     12.65 o
  -3  10   3      462.24      501.49     10.73 o
  -2  10   3      235.51      238.65      7.60 o
  -1  10   3      283.53      298.79      9.86 o
   0  10   3      141.59      134.82     10.28 o
   1  10   3      163.14      150.54      9.69 o
 -12  11   3       74.19       87.55     11.69 o
 -11  11   3      175.60      184.27     11.95 o
 -10  11   3       29.16       29.37      6.58 o
  -9  11   3      194.47      203.34      7.75 o
  -8  11   3        7.55        5.20      4.43 o
  -7  11   3        1.14        1.30      4.24 o
  -6  11   3      112.09      123.35      5.92 o
  -5  11   3      754.58      723.16     14.05 o
  -4  11   3      158.87      166.59      6.78 o
  -3  11   3      129.77      124.99      7.07 o
  -2  11   3      147.08      141.62      8.77 o
  -1  11   3      263.52      276.22     12.50 o
   0  11   3      127.17      127.84     30.61 o
 -12  12   3      281.68      295.73     22.45 o
 -11  12   3      189.28      187.36     26.32 o
 -10  12   3      214.89      213.93     26.52 o
  -9  12   3      227.99      220.02     10.65 o
  -8  12   3      479.45      516.87     11.93 o
  -7  12   3      138.69      135.12      6.60 o
  -6  12   3        9.64       11.73      5.55 o
  -5  12   3        4.02        4.50      5.37 o
  -4  12   3       58.15       52.78      5.38 o
  -3  12   3      109.48      108.96     11.51 o
  -2  12   3       23.31       23.64      7.71 o
  -1  12   3       30.59       37.17     13.70 o
 -11  13   3       90.92       71.97     10.54 o
 -10  13   3      190.06      174.25     15.63 o
  -9  13   3      338.52      329.41     12.71 o
  -8  13   3      428.75      457.40     12.98 o
  -7  13   3      196.90      206.39      8.71 o
  -6  13   3      239.78      256.44     10.15 o
  -5  13   3      516.70      510.24     16.53 o
  -4  13   3      152.95      154.70     13.07 o
  -3  13   3      137.61      135.36     18.09 o
  -9  14   3       20.30       16.52     12.26 o
  -8  14   3       25.89       24.02      7.62 o
  -7  14   3        7.09        9.81      9.91 o
  -6  14   3        4.71       -8.05     13.33 o
   4 -14   4       11.31        5.25      5.66 o
   5 -14   4      128.29      117.55     17.02 o
   6 -14   4       13.19       22.88     14.04 o
   1 -13   4      131.82      131.67      9.93 o
   2 -13   4      136.20      141.56      9.69 o
   3 -13   4       53.01       40.68      7.35 o
   4 -13   4      121.84      143.00     21.26 o
   5 -13   4      228.70      215.93     10.56 o
   6 -13   4      100.61      104.28     20.79 o
   7 -13   4      273.66      285.35     20.92 o
   8 -13   4      412.47      433.27     25.83 o
  -1 -12   4       82.74       82.72      8.91 o
   0 -12   4       57.96       60.23      8.42 o
   1 -12   4      104.57      125.37      8.82 o
   2 -12   4      152.52      138.88      8.74 o
   3 -12   4      823.13      801.24     20.14 o
   4 -12   4      559.05      559.27     21.26 o
   5 -12   4      244.91      239.18     10.24 o
   6 -12   4      172.01      170.71     10.85 o
   7 -12   4       28.71       27.36      6.14 o
   8 -12   4      148.63      143.16     10.43 o
   9 -12   4      202.14      232.56     13.52 o
  -3 -11   4       80.25       75.07     15.51 o
  -2 -11   4        0.32        3.66      7.20 o
  -1 -11   4        0.77       -6.57      6.57 o
   0 -11   4       76.43       61.46      7.40 o
   1 -11   4       55.76       54.28      6.78 o
   2 -11   4       51.53       55.84      9.19 o
   3 -11   4      108.45       86.11      6.75 o
   4 -11   4       10.77        7.73      4.58 o
   5 -11   4      181.75      152.99      5.58 o
   6 -11   4        0.66        1.10      4.26 o
   7 -11   4        0.64       -3.10      4.21 o
   8 -11   4       30.86       23.32      6.77 o
   9 -11   4        0.20        2.08      9.32 o
  10 -11   4        9.44       13.30      9.55 o
  -4 -10   4      302.99      308.66     13.55 o
  -3 -10   4      162.92      174.60     14.15 o
  -2 -10   4      310.19      296.64     18.44 o
  -1 -10   4      223.26      234.95     10.59 o
   0 -10   4      157.05      142.76     10.43 o
   1 -10   4      470.60      462.34     13.69 o
   2 -10   4      875.25      834.49     19.70 o
   3 -10   4       20.13        9.17      3.00 o
   4 -10   4       27.63       27.14      3.87 o
   5 -10   4      157.13      166.39      5.67 o
   6 -10   4      180.16      186.27      7.19 o
   7 -10   4      629.24      645.30     16.19 o
   8 -10   4      376.90      382.63      9.65 o
   9 -10   4      209.33      184.63     13.34 o
  10 -10   4       28.31       16.63      9.35 o
  -5  -9   4       41.27       54.79      8.25 o
  -4  -9   4       53.15       46.04      7.61 o
  -3  -9   4       45.70       42.02      6.86 o
  -2  -9   4      240.72      240.31     10.31 o
  -1  -9   4       48.85       49.82      6.09 o
   0  -9   4       76.00       70.73     10.54 o
   1  -9   4       31.37       26.77      5.73 o
   2  -9   4      615.58      628.88     11.17 o
   3  -9   4     1260.97     1305.32     20.82 o
   4  -9   4      277.58      264.78      6.46 o
   5  -9   4      949.25      955.35     16.00 o
   6  -9   4      438.79      409.03     10.00 o
   7  -9   4      369.52      365.09     10.75 o
   8  -9   4      641.53      648.58     13.05 o
   9  -9   4      688.97      684.95     16.56 o
  10  -9   4      266.88      301.98     12.68 o
  -6  -8   4        3.37        3.69      8.97 o
  -5  -8   4       67.87       74.87      7.90 o
  -4  -8   4       17.53       18.96      6.25 o
  -3  -8   4       39.68       37.52      6.24 o
  -2  -8   4       23.14       21.68      5.41 o
  -1  -8   4      689.55      628.95     15.78 o
   0  -8   4      688.54      645.47     19.71 o
   1  -8   4       10.97       12.75      1.56 o
   2  -8   4       56.72       61.91      2.68 o
   3  -8   4      265.40      236.21      6.29 o
   4  -8   4       54.53       56.02      3.35 o
   5  -8   4      238.19      228.97      9.46 o
   6  -8   4      187.53      182.30      7.98 o
   7  -8   4        4.93        6.63      4.77 o
   8  -8   4       33.56       27.01      6.03 o
   9  -8   4        5.67        7.91      6.32 o
  10  -8   4        0.01        0.99      8.34 o
  -7  -7   4      188.20      195.39     10.79 o
  -6  -7   4      466.77      460.33     14.85 o
  -5  -7   4      522.82      526.91     15.19 o
  -4  -7   4      235.80      239.25     12.48 o
  -3  -7   4      327.50      318.93     10.75 o
  -2  -7   4     2263.98     2184.94     55.52 o
  -1  -7   4     2606.69     2400.35     47.83 o
   0  -7   4     1441.59     1384.84     28.77 o
   1  -7   4     3403.14     3453.70     46.98 o
   2  -7   4     1122.13     1082.35     15.70 o
   3  -7   4      969.04      977.10     17.90 o
   4  -7   4     1678.22     1663.53     33.03 o
   5  -7   4     2566.36     2533.16     48.97 o
   6  -7   4      324.99      318.69      9.79 o
   7  -7   4      246.06      220.12      7.47 o
   8  -7   4      381.44      370.68     12.23 o
   9  -7   4      266.03      290.32     11.96 o
  10  -7   4      169.78      114.05     16.92 o
  -8  -6   4        6.12       13.76      7.78 o
  -7  -6   4        3.98        4.00      6.61 o
  -6  -6   4        4.49        9.26      6.06 o
  -5  -6   4       60.75       70.85      7.50 o
  -4  -6   4      107.41       92.29      6.37 o
  -3  -6   4      765.69      761.44     17.98 o
  -2  -6   4      432.46      364.30     10.55 o
  -1  -6   4      174.43      183.14      7.12 o
   0  -6   4       28.87       11.96      3.35 o
   1  -6   4       82.63       63.83      2.34 o
   2  -6   4       52.83       43.93      2.89 o
   3  -6   4      312.49      318.52      6.34 o
   4  -6   4      110.29      136.68      4.51 o
   5  -6   4     1511.09     1500.40     30.76 o
   6  -6   4       76.96       93.33      4.58 o
   7  -6   4      199.29      187.42      6.56 o
   8  -6   4      401.72      399.30     15.84 o
   9  -6   4      113.38      111.41     11.50 o
  10  -6   4      109.86      137.70     17.69 o
  -8  -5   4      380.07      362.37     13.15 o
  -7  -5   4      100.04      110.75      7.69 o
  -6  -5   4      203.43      220.18      7.95 o
  -5  -5   4      471.51      463.60      9.57 o
  -4  -5   4     1078.55     1121.92     17.83 o
  -3  -5   4     1089.66     1031.44     40.14 o
  -2  -5   4     1118.17     1121.08     23.59 o
  -1  -5   4      171.81      104.92      9.70 o
   0  -5   4      420.07      495.35      8.49 o
   1  -5   4        8.63       12.74      1.81 o
   2  -5   4      636.52      640.79     10.62 o
   3  -5   4      225.68      204.60      8.72 o
   4  -5   4      720.33      748.69     16.32 o
   5  -5   4        3.72        6.85      2.82 o
   6  -5   4      142.68      162.13      5.76 o
   7  -5   4      251.55      250.23      9.66 o
   8  -5   4      133.21      143.29      8.85 o
   9  -5   4       31.71       18.42      8.54 o
  10  -5   4        5.56       -4.63      8.79 o
  -9  -4   4      263.88      261.28     11.80 o
  -8  -4   4        9.61       10.57      7.62 o
  -7  -4   4      237.73      259.33      7.05 o
  -6  -4   4      174.39      178.40      5.60 o
  -5  -4   4      562.59      594.52      9.64 o
  -4  -4   4      631.97      621.05     10.53 o
  -3  -4   4      910.49      900.35     18.96 o
  -2  -4   4     3581.11     3382.26    109.55 o
  -1  -4   4       17.13       14.03      3.40 o
   0  -4   4      425.66      357.47      6.61 o
   1  -4   4     1936.42     1919.33     29.05 o
   2  -4   4     4013.60     4145.77     89.45 o
   3  -4   4      476.81      448.19     12.82 o
   4  -4   4     1241.69     1346.06     27.35 o
   5  -4   4      268.58      275.35      6.85 o
   6  -4   4      292.52      322.27     10.76 o
   7  -4   4      455.67      463.70     17.24 o
   8  -4   4      855.50      830.65     29.13 o
   9  -4   4      442.41      441.78     37.38 o
  10  -4   4      123.59      136.07     12.41 o
 -10  -3   4       14.82       11.84      8.40 o
  -9  -3   4        1.41       -2.69      7.26 o
  -8  -3   4        3.90       -3.24      3.71 o
  -7  -3   4       35.61       37.86      3.63 o
  -6  -3   4       65.34       76.64      3.66 o
  -5  -3   4       38.19       39.93      2.44 o
  -4  -3   4      332.98      309.93      9.03 o
  -3  -3   4        0.57        7.96      2.15 o
  -2  -3   4     2357.88     2543.10     46.89 o
  -1  -3   4       15.93       18.62      1.21 o
   0  -3   4       49.93       50.77      2.06 o
   1  -3   4        1.74        0.97      1.09 o
   2  -3   4     1583.36     1609.45     24.37 o
   3  -3   4      328.01      302.09      6.16 o
   4  -3   4     1154.41     1073.77     19.14 o
   5  -3   4      139.92      134.88      6.77 o
   6  -3   4       70.10       73.43      9.89 o
   7  -3   4      603.09      596.66     24.04 o
   8  -3   4      204.63      180.25     11.76 o
   9  -3   4      252.50      274.13     21.44 o
  10  -3   4      145.59      161.35     20.39 o
 -10  -2   4      101.32       99.92      6.67 o
  -9  -2   4      230.62      225.70      8.15 o
  -8  -2   4      498.89      493.70     11.70 o
  -7  -2   4      131.00      122.56      5.31 o
  -6  -2   4      417.66      419.50      9.27 o
  -5  -2   4     1239.39     1258.36     22.26 o
  -4  -2   4     1661.71     1658.05     28.46 o
  -3  -2   4     3089.52     3132.29     42.34 o
  -2  -2   4      675.95      652.36      9.66 o
  -1  -2   4      112.11      116.16      2.56 o
   0  -2   4     4469.55     4625.69     69.65 o
   1  -2   4     4774.40     4867.68     73.06 o
   2  -2   4      899.17      855.32     13.35 o
   3  -2   4      710.55      756.79     13.78 o
   4  -2   4      188.72      192.94      4.50 o
   5  -2   4        2.43        3.14      2.01 o
   6  -2   4       62.23       71.05      3.85 o
   7  -2   4      537.70      540.53     19.22 o
   8  -2   4       52.23       54.53      9.33 o
   9  -2   4      194.48      204.38     13.83 o
 -11  -1   4       61.79       62.58      6.41 o
 -10  -1   4      249.30      237.56      8.73 o
  -9  -1   4      333.61      334.94      8.58 o
  -8  -1   4      396.99      403.01      8.82 o
  -7  -1   4       25.51       27.91      4.13 o
  -6  -1   4      245.46      200.38      5.41 o
  -5  -1   4     1242.87     1278.63     23.57 o
  -4  -1   4     2819.36     2791.13     35.18 o
  -3  -1   4     5363.69     5937.00     69.30 o
  -2  -1   4     4435.02     4445.40     56.03 o
  -1  -1   4      876.71      855.22     16.14 o
   0  -1   4     2412.52     2480.85     37.67 o
   1  -1   4      974.14      908.40     14.13 o
   2  -1   4     6695.82     7463.40    124.66 o
   3  -1   4     3128.95     3371.77     57.31 o
   4  -1   4      814.73      882.69     14.54 o
   5  -1   4     3303.29     3325.66     50.63 o
   6  -1   4      287.72      286.05     12.83 o
   7  -1   4      517.94      544.08     26.81 o
   8  -1   4      365.71      374.99     17.60 o
   9  -1   4      212.99      238.82     37.93 o
 -11   0   4      101.48       96.32      6.66 o
 -10   0   4       34.65       33.20      5.07 o
  -9   0   4        5.24        5.37      3.69 o
  -8   0   4       50.34       44.96      4.11 o
  -7   0   4      490.57      473.34     10.31 o
  -6   0   4      779.61      805.90     13.58 o
  -5   0   4        0.35        3.69      1.59 o
  -4   0   4       83.03       92.66      2.99 o
  -3   0   4       11.05        4.32      1.32 o
  -2   0   4      173.57      161.38      3.10 o
  -1   0   4     2286.38     2398.04     49.54 o
   0   0   4      876.29      981.08     14.15 o
   1   0   4      308.67      321.98      5.80 o
   2   0   4      253.91      275.54      5.45 o
   3   0   4       66.41       73.99      5.24 o
   4   0   4        0.82        0.09      3.50 o
   5   0   4        6.42        0.66      3.99 o
   6   0   4        2.41        4.38      4.69 o
   7   0   4      105.38      117.57     11.04 o
   8   0   4       24.63       40.84     14.37 o
 -12   1   4      249.38      228.30     11.01 o
 -11   1   4      532.65      537.96     13.24 o
 -10   1   4      554.03      559.01     12.89 o
  -9   1   4      710.03      701.98     14.59 o
  -8   1   4      584.21      546.65     11.71 o
  -7   1   4     1565.42     1556.35     28.29 o
  -6   1   4     1782.26     1628.80     27.62 o
  -5   1   4     3630.28     3882.34     48.58 o
  -4   1   4     4536.32     4893.42     60.33 o
  -3   1   4     1058.01     1064.38     11.68 o
  -2   1   4     1724.43     1675.76     21.80 o
  -1   1   4     2873.03     2983.60     35.77 o
   0   1   4     4815.95     5012.58     82.13 o
   1   1   4     2797.95     2894.24     62.94 o
   2   1   4      406.14      414.77      8.41 o
   3   1   4      631.54      605.74     11.72 o
   4   1   4        9.07        7.76      2.34 o
   5   1   4      129.07      112.02      6.54 o
   6   1   4      245.91      250.90     10.21 o
   7   1   4       97.13      102.59     10.67 o
   8   1   4       65.81       57.57     12.33 o
 -12   2   4      137.30      136.56     11.09 o
 -11   2   4      114.14      121.65      6.56 o
 -10   2   4       55.47       42.22      5.39 o
  -9   2   4      558.89      514.13     11.45 o
  -8   2   4      144.98      125.21      6.55 o
  -7   2   4      235.49      276.32      6.36 o
  -6   2   4     1596.03     1595.30     19.77 o
  -5   2   4     7587.35     8119.07     88.17 o
  -4   2   4        7.09       15.84      1.17 o
  -3   2   4       72.77       53.58      2.00 o
  -2   2   4       63.72       65.09      2.81 o
  -1   2   4     1034.61     1039.96     13.85 o
   0   2   4      535.00      431.37      7.54 o
   1   2   4      165.73      128.80      3.60 o
   2   2   4     1724.84     1709.24     34.30 o
   3   2   4       14.41       20.32      2.93 o
   4   2   4      222.92      215.44      6.62 o
   5   2   4      754.14      805.93     19.69 o
   6   2   4      340.15      341.59     12.19 o
   7   2   4      271.44      289.18     19.52 o
 -12   3   4       34.56       23.08      8.87 o
 -11   3   4       66.08       69.45      6.18 o
 -10   3   4      199.92      210.78      8.45 o
  -9   3   4      286.91      279.41      8.81 o
  -8   3   4      901.56      834.94     14.38 o
  -7   3   4       11.18        2.00      1.75 o
  -6   3   4        7.77       11.04      1.91 o
  -5   3   4     1622.32     1793.67     21.51 o
  -4   3   4        2.21        1.20      1.08 o
  -3   3   4       71.06       79.39      2.19 o
  -2   3   4      164.30      176.32      3.24 o
  -1   3   4      230.20      197.40      4.53 o
   0   3   4      213.22      262.46      6.36 o
   1   3   4       80.79       83.29      4.83 o
   2   3   4        1.12       -2.29      2.73 o
   3   3   4       19.63       17.87      3.33 o
   4   3   4        2.89        2.77      3.24 o
   5   3   4       17.84       21.56      6.03 o
   6   3   4       21.82       25.43      7.66 o
   7   3   4        6.09        3.47     13.51 o
 -12   4   4      276.13      291.27     20.89 o
 -11   4   4      164.43      171.56     20.16 o
 -10   4   4      454.37      460.05     14.79 o
  -9   4   4       37.54       27.13      3.64 o
  -8   4   4      338.48      306.87      5.78 o
  -7   4   4      602.33      555.25      7.93 o
  -6   4   4      434.32      408.19      6.91 o
  -5   4   4     2752.04     2621.36     33.32 o
  -4   4   4     3982.33     4349.07     45.49 o
  -3   4   4     1701.99     1707.99     19.39 o
  -2   4   4     2247.25     2175.02     26.03 o
  -1   4   4      915.61      971.25     13.07 o
   0   4   4     2156.82     2175.42     33.21 o
   1   4   4     1472.38     1416.00     25.31 o
   2   4   4     1813.54     1704.76     26.62 o
   3   4   4      770.73      755.06     15.32 o
   4   4   4      454.21      466.57     14.01 o
   5   4   4      215.04      217.28     17.78 o
   6   4   4      152.78      146.60     14.36 o
 -12   5   4       91.65       99.89     14.62 o
 -11   5   4       12.10        6.29      5.51 o
 -10   5   4        3.27       -2.00      4.98 o
  -9   5   4      609.57      565.82     10.76 o
  -8   5   4      706.88      674.53     12.35 o
  -7   5   4       65.22       67.17      4.12 o
  -6   5   4      904.00      920.36     13.02 o
  -5   5   4       76.23       95.91      3.52 o
  -4   5   4      496.45      435.63      6.44 o
  -3   5   4     2364.31     2388.44     30.79 o
  -2   5   4     5105.83     5362.86     72.58 o
  -1   5   4     1192.36     1187.75     17.18 o
   0   5   4      413.86      389.98      7.78 o
   1   5   4      481.35      495.83      9.43 o
   2   5   4      619.10      552.42     12.27 o
   3   5   4       25.66       29.41      4.97 o
   4   5   4      211.24      211.15     12.21 o
   5   5   4      181.48      176.71     14.28 o
 -12   6   4      260.86      271.65     23.41 o
 -11   6   4      402.13      393.05     12.60 o
 -10   6   4      254.65      255.21      8.67 o
  -9   6   4     1155.28     1166.64     21.74 o
  -8   6   4      324.20      308.81      7.56 o
  -7   6   4      479.19      458.53      9.65 o
  -6   6   4     1436.95     1555.29     22.35 o
  -5   6   4      968.40      998.05     12.86 o
  -4   6   4      181.36      171.52      4.13 o
  -3   6   4      147.97      110.15      5.35 o
  -2   6   4       33.18       32.37      3.30 o
  -1   6   4      301.67      327.95      8.04 o
   0   6   4      426.85      436.24      9.63 o
   1   6   4       50.71       44.47      5.19 o
   2   6   4        0.81       -4.58      4.58 o
   3   6   4       15.96        8.64      5.30 o
   4   6   4        3.86        8.05      7.79 o
   5   6   4        0.99       -3.70      8.41 o
 -12   7   4      319.23      368.15     16.39 o
 -11   7   4      721.48      739.64     16.13 o
 -10   7   4     1189.77     1149.29     21.91 o
  -9   7   4      341.34      352.23      8.67 o
  -8   7   4      572.18      523.40     10.56 o
  -7   7   4      342.33      322.46      7.69 o
  -6   7   4      477.60      476.39      9.54 o
  -5   7   4     2411.41     2415.68     36.44 o
  -4   7   4      601.41      618.91     11.33 o
  -3   7   4      972.83      974.81     18.34 o
  -2   7   4      358.93      329.57      8.34 o
  -1   7   4      603.76      596.05     12.53 o
   0   7   4      923.15      879.00     16.98 o
   1   7   4      795.32      756.85     27.03 o
   2   7   4      232.87      247.01     10.15 o
   3   7   4      136.46      126.78     12.13 o
   4   7   4      116.21       92.86     10.08 o
 -12   8   4       10.86        8.88      8.15 o
 -11   8   4      125.64      119.79      9.96 o
 -10   8   4        7.38       10.20      4.68 o
  -9   8   4       70.81       77.30      4.93 o
  -8   8   4        6.52        8.18      3.58 o
  -7   8   4        1.66       -3.31      3.31 o
  -6   8   4        2.15        5.67      1.99 o
  -5   8   4      388.03      365.18      6.70 o
  -4   8   4       23.91       39.06      3.50 o
  -3   8   4      560.68      554.94     12.18 o
  -2   8   4      112.81      120.13      5.53 o
  -1   8   4      211.32      207.98      7.27 o
   0   8   4       91.80       86.69      6.57 o
   1   8   4       92.12       82.23      6.98 o
   2   8   4      137.85      150.42      8.62 o
   3   8   4       60.35       39.78     13.94 o
 -13   9   4      193.21      237.46     19.72 o
 -12   9   4      330.42      324.29     21.53 o
 -11   9   4      189.22      192.36     10.99 o
 -10   9   4      276.39      258.10      9.05 o
  -9   9   4       74.85       71.78      5.13 o
  -8   9   4       17.07       13.81      3.94 o
  -7   9   4      319.97      313.40      8.25 o
  -6   9   4      931.00      915.29     14.59 o
  -5   9   4      104.42      113.22      4.82 o
  -4   9   4      212.71      241.34      7.08 o
  -3   9   4       81.34       96.92      5.52 o
  -2   9   4        1.58       -3.99      4.07 o
  -1   9   4        9.04       13.16      5.68 o
   0   9   4       75.60       68.94      7.13 o
   1   9   4       42.12       41.26      6.82 o
   2   9   4       34.50       18.64     13.61 o
 -13  10   4       98.02      116.47     16.65 o
 -12  10   4      392.25      372.27     16.62 o
 -11  10   4      932.46      949.08     22.36 o
 -10  10   4      642.34      640.27     14.84 o
  -9  10   4      174.12      151.78      6.42 o
  -8  10   4      237.15      257.77      7.96 o
  -7  10   4      299.19      284.37      8.13 o
  -6  10   4      391.61      387.44      9.33 o
  -5  10   4      226.20      225.10      7.19 o
  -4  10   4      107.82      111.32      6.09 o
  -3  10   4      303.74      331.08      8.79 o
  -2  10   4      155.33      157.89     12.38 o
  -1  10   4      331.16      339.69     10.74 o
   0  10   4      612.09      632.89     32.83 o
   1  10   4      222.57      167.77     18.95 o
 -12  11   4        2.42       -5.42      8.82 o
 -11  11   4        0.02       -4.20      8.48 o
 -10  11   4        0.07       -2.82      5.26 o
  -9  11   4       14.49       13.52      4.87 o
  -8  11   4        2.65       -0.22      4.51 o
  -7  11   4       68.85       71.30      5.52 o
  -6  11   4        2.54        6.43      5.00 o
  -5  11   4      121.14      111.73      6.65 o
  -4  11   4       85.68       74.54      5.42 o
  -3  11   4       28.32       27.90      5.65 o
  -2  11   4       80.61       88.12      8.54 o
  -1  11   4        1.83        3.11      7.94 o
 -12  12   4      175.27      205.06     19.75 o
 -11  12   4      106.42       84.63     10.64 o
 -10  12   4      189.67      182.30     12.78 o
  -9  12   4      198.69      195.18     12.06 o
  -8  12   4      619.31      596.20     13.19 o
  -7  12   4      777.53      808.15     15.85 o
  -6  12   4      264.52      296.04     10.38 o
  -5  12   4      190.76      200.34     11.79 o
  -4  12   4      170.03      172.60     12.10 o
  -3  12   4      151.12      169.28     11.80 o
  -2  12   4      114.95      118.21     19.19 o
 -11  13   4       29.02       42.23     13.79 o
 -10  13   4      114.90      109.97      7.82 o
  -9  13   4      222.19      231.02     10.39 o
  -8  13   4      443.27      454.34     13.12 o
  -7  13   4      401.14      401.31     14.28 o
  -6  13   4      315.83      335.19     11.73 o
  -5  13   4       90.00       83.63     11.33 o
  -4  13   4      132.11      146.02     12.87 o
   4 -14   5        3.25        3.23     12.96 o
   5 -14   5        1.39      -11.15     11.15 o
   1 -13   5      368.81      406.20     21.81 o
   2 -13   5      411.02      440.11     16.70 o
   3 -13   5      298.33      306.30     12.79 o
   4 -13   5      777.38      750.12     19.72 o
   5 -13   5      113.41      117.76     15.60 o
   6 -13   5      239.90      242.65     13.81 o
   7 -13   5      369.82      359.40     24.27 o
  -1 -12   5       78.71       69.54      8.86 o
   0 -12   5      101.55       91.85     11.49 o
   1 -12   5       10.09        8.11      7.02 o
   2 -12   5      330.90      315.26     12.24 o
   3 -12   5       19.09       21.71      6.39 o
   4 -12   5        1.90       -1.38      5.79 o
   5 -12   5       96.74      102.37     14.25 o
   6 -12   5        6.21       -6.15      7.71 o
   7 -12   5       72.41       80.58      7.39 o
   8 -12   5      158.32       73.23     10.90 o
  -3 -11   5      143.26      131.13     10.12 o
  -2 -11   5        5.48        6.42      7.13 o
  -1 -11   5      109.56      111.84      8.77 o
   0 -11   5      112.66      108.62     12.51 o
   1 -11   5      252.91      252.36     10.67 o
   2 -11   5      228.14      206.10      9.43 o
   3 -11   5       21.65       22.77      5.74 o
   4 -11   5        1.11       -2.02      5.11 o
   5 -11   5        6.14       -0.21      2.95 o
   6 -11   5       42.32       49.71      5.28 o
   7 -11   5       31.69       30.48      4.98 o
   8 -11   5       17.02       17.78      8.69 o
   9 -11   5        0.21       -8.49      8.49 o
  -4 -10   5      221.41      178.97     13.39 o
  -3 -10   5      259.95      275.84     12.17 o
  -2 -10   5      257.29      265.38     13.34 o
  -1 -10   5      110.12      119.61     10.53 o
   0 -10   5      219.29      221.93      9.89 o
   1 -10   5      715.68      727.71     18.22 o
   2 -10   5      182.52      184.06      8.73 o
   3 -10   5      910.39      886.07     20.60 o
   4 -10   5      418.89      455.40      9.39 o
   5 -10   5      184.32      185.64      7.83 o
   6 -10   5      402.73      408.27     10.57 o
   7 -10   5      451.84      438.23     10.37 o
   8 -10   5      245.08      251.64      9.60 o
   9 -10   5      241.35      249.93     21.81 o
  -5  -9   5       80.49       81.24      8.91 o
  -4  -9   5       21.49       15.19      7.03 o
  -3  -9   5        0.14        1.25      6.17 o
  -2  -9   5       22.42       19.15      5.96 o
  -1  -9   5       45.34       50.49      7.22 o
   0  -9   5       21.79       20.07      5.36 o
   1  -9   5     1050.87     1020.38     22.88 o
   2  -9   5     1781.06     1665.65     25.98 o
   3  -9   5      409.74      425.51      8.65 o
   4  -9   5       93.45       97.24      4.23 o
   5  -9   5      222.80      210.59      9.83 o
   6  -9   5        1.95        0.30      3.12 o
   7  -9   5       42.80       44.71      5.15 o
   8  -9   5       68.03       63.45      7.04 o
   9  -9   5      152.99      172.52      9.82 o
  10  -9   5       46.98       43.80     15.08 o
  -6  -8   5      299.00      294.76     13.17 o
  -5  -8   5      171.38      183.32      9.81 o
  -4  -8   5      175.96      154.23     13.08 o
  -3  -8   5        3.85       -0.75      5.44 o
  -2  -8   5       11.90        8.03      5.13 o
  -1  -8   5      607.34      530.35     14.15 o
   0  -8   5      570.78      550.00     16.94 o
   1  -8   5     1039.23     1014.94     16.44 o
   2  -8   5      838.46      838.32     12.78 o
   3  -8   5      392.90      395.75      9.13 o
   4  -8   5      349.58      370.48      8.86 o
   5  -8   5       77.41       76.12      6.71 o
   6  -8   5      872.77      830.15     32.29 o
   7  -8   5      297.00      280.46     13.16 o
   8  -8   5      119.25      107.61     12.20 o
   9  -8   5        9.20        3.75      6.77 o
  10  -8   5       39.95       46.99     15.60 o
  -7  -7   5      189.34      184.01     10.41 o
  -6  -7   5      259.48      257.52     11.65 o
  -5  -7   5      494.62      483.15     14.50 o
  -4  -7   5      121.42      102.43     15.48 o
  -3  -7   5      107.56      108.93      8.13 o
  -2  -7   5      273.27      265.71      9.20 o
  -1  -7   5      947.10      904.05     23.33 o
   0  -7   5     1534.45     1509.76     31.20 o
   1  -7   5      757.15      804.84     12.06 o
   2  -7   5      941.48      967.11     15.99 o
   3  -7   5      431.74      408.79      9.08 o
   4  -7   5     1401.79     1386.99     28.06 o
   5  -7   5     1457.90     1394.52     29.19 o
   6  -7   5     2126.23     2061.66     36.29 o
   7  -7   5      763.52      692.78     17.76 o
   8  -7   5      703.65      705.66     18.51 o
   9  -7   5      108.06       89.81     21.47 o
  10  -7   5       70.31       61.00     16.06 o
  -8  -6   5       58.76       52.84      8.39 o
  -7  -6   5       78.42       69.01      7.70 o
  -6  -6   5        8.63        0.73      6.09 o
  -5  -6   5        0.08        0.20      4.24 o
  -4  -6   5      716.44      685.17     16.99 o
  -3  -6   5      584.15      539.81     14.04 o
  -2  -6   5        1.81        1.96      6.08 o
  -1  -6   5      126.98      115.41      6.81 o
   0  -6   5        0.15        1.52      1.45 o
   1  -6   5        4.32        8.06      2.50 o
   2  -6   5      103.89      105.52      3.72 o
   3  -6   5       25.39       16.40      2.19 o
   4  -6   5      431.19      417.13      8.75 o
   5  -6   5      254.55      251.88      8.20 o
   6  -6   5      227.65      228.91      7.13 o
   7  -6   5       50.90       51.10      6.19 o
   8  -6   5       63.98       58.88      7.07 o
   9  -6   5      112.12      121.41     11.15 o
  10  -6   5        1.97        0.74      9.51 o
  -9  -5   5      229.63      236.58     12.79 o
  -8  -5   5      276.06      278.22     11.98 o
  -7  -5   5      212.04      227.42     10.19 o
  -6  -5   5      773.42      800.90     25.10 o
  -5  -5   5      739.88      731.24     14.05 o
  -4  -5   5     1123.38     1114.38     37.00 o
  -3  -5   5      520.50      487.84     32.31 o
  -2  -5   5      536.17      493.45     15.45 o
  -1  -5   5     1054.79     1083.70     22.64 o
   0  -5   5      779.77      702.22     13.22 o
   1  -5   5      516.57      520.03     10.25 o
   2  -5   5      270.80      242.95      5.26 o
   3  -5   5      755.48      813.03     14.44 o
   4  -5   5       86.22       93.97      7.15 o
   5  -5   5      491.58      523.60     18.70 o
   6  -5   5      824.55      779.31     18.72 o
   7  -5   5      156.86      141.12      7.79 o
   8  -5   5        6.45       -2.80      7.69 o
   9  -5   5       43.03       33.47      9.28 o
  -9  -4   5       75.71       73.50      9.99 o
  -8  -4   5      297.97      280.64     11.06 o
  -7  -4   5      286.13      273.26     10.39 o
  -6  -4   5      469.53      450.73      9.27 o
  -5  -4   5      155.51      166.04      4.64 o
  -4  -4   5      679.55      727.26     12.37 o
  -3  -4   5     1173.63     1237.33     41.56 o
  -2  -4   5     1354.56     1459.73     25.09 o
  -1  -4   5      258.05      249.59      6.87 o
   0  -4   5       18.58       20.26      1.85 o
   1  -4   5      513.35      491.73      7.81 o
   2  -4   5     1902.29     1979.89     29.98 o
   3  -4   5      749.43      819.71     13.07 o
   4  -4   5      726.69      688.20     15.23 o
   5  -4   5      989.80      970.76     21.85 o
   6  -4   5        8.03        3.66      4.60 o
   7  -4   5      787.66      837.54     20.48 o
   8  -4   5      464.09      473.78     18.63 o
   9  -4   5      284.44      286.67     16.01 o
 -10  -3   5        9.73       12.86      7.28 o
  -9  -3   5        6.62        5.31      6.28 o
  -8  -3   5       16.60       17.79      3.94 o
  -7  -3   5      229.91      231.64      6.51 o
  -6  -3   5       87.17       77.64      3.67 o
  -5  -3   5       88.27       86.14      4.89 o
  -4  -3   5       44.79       40.25      2.61 o
  -3  -3   5      381.32      431.90      8.05 o
  -2  -3   5       58.90       81.19      2.92 o
  -1  -3   5      110.28      126.60      3.45 o
   0  -3   5        0.23        1.12      1.46 o
   1  -3   5      321.75      350.73     12.24 o
   2  -3   5      524.15      556.89      9.26 o
   3  -3   5      279.49      263.82      4.99 o
   4  -3   5        9.95        4.33      3.44 o
   5  -3   5      413.32      391.46     29.51 o
   6  -3   5      107.19      130.77      6.94 o
   7  -3   5       34.68       21.72      7.78 o
   8  -3   5       26.33       25.50     11.46 o
   9  -3   5       47.03       52.23     14.47 o
 -10  -2   5      168.04      147.28     19.04 o
  -9  -2   5      289.39      293.74      7.59 o
  -8  -2   5      286.59      290.34      7.61 o
  -7  -2   5      706.91      695.72     35.17 o
  -6  -2   5     1195.53     1203.44     21.77 o
  -5  -2   5     2685.17     2901.70     49.42 o
  -4  -2   5     2273.48     2288.94     34.29 o
  -3  -2   5     1273.54     1233.02     16.09 o
  -2  -2   5     2136.12     2047.05     35.37 o
  -1  -2   5     1322.85     1332.77     22.78 o
   0  -2   5     1242.23     1297.11     30.66 o
   1  -2   5     2238.28     2345.51     40.59 o
   2  -2   5        7.96       12.92      2.01 o
   3  -2   5     1660.23     1701.32     29.60 o
   4  -2   5      642.66      601.31     11.73 o
   5  -2   5      874.96      934.68     17.71 o
   6  -2   5     1719.39     1674.81     45.29 o
   7  -2   5      229.97      236.92     13.43 o
   8  -2   5      385.18      403.12     18.30 o
   9  -2   5       91.59       86.28     14.70 o
 -11  -1   5        9.29        5.56      6.46 o
 -10  -1   5      133.49      137.09      7.63 o
  -9  -1   5      228.31      233.73      7.34 o
  -8  -1   5       80.39       76.34      5.20 o
  -7  -1   5      293.11      326.28      7.49 o
  -6  -1   5       25.63       20.12      2.85 o
  -5  -1   5     1322.60     1370.88     24.11 o
  -4  -1   5     1206.41     1229.31     19.49 o
  -3  -1   5     2531.32     2946.13     40.02 o
  -2  -1   5     1094.35     1082.32     33.42 o
  -1  -1   5     1656.43     1698.69     30.80 o
   0  -1   5      342.49      290.37      5.55 o
   1  -1   5     3731.52     3990.12     59.20 o
   2  -1   5     1140.99     1056.91     19.05 o
   3  -1   5      568.62      535.61     11.69 o
   4  -1   5     1819.74     1947.65     30.34 o
   5  -1   5       59.76       63.82      5.75 o
   6  -1   5      137.07      128.28     10.66 o
   7  -1   5      300.64      281.78     14.83 o
   8  -1   5      233.97      243.93     15.12 o
 -11   0   5      193.37      198.65      8.34 o
 -10   0   5       99.75      105.05      5.59 o
  -9   0   5        2.29        2.10      4.15 o
  -8   0   5        9.39        6.62      3.69 o
  -7   0   5      174.77      178.16      6.22 o
  -6   0   5     2947.28     3010.31     45.43 o
  -5   0   5       46.03       39.69      2.65 o
  -4   0   5     2688.37     2750.80     60.01 o
  -3   0   5     2404.89     2610.43     33.17 o
  -2   0   5      585.28      615.97      8.73 o
  -1   0   5     1198.72     1340.38     23.53 o
   0   0   5     1835.29     2177.83     56.18 o
   1   0   5     1688.97     2047.31     42.44 o
   2   0   5       23.65       29.78      2.02 o
   3   0   5      119.91      100.62      5.48 o
   4   0   5        2.99        2.70      3.93 o
   5   0   5       17.26        8.27      4.33 o
   6   0   5        3.86        7.20      7.63 o
   7   0   5       20.06       17.85      9.21 o
   8   0   5       21.29       37.18     19.78 o
 -12   1   5      100.36      107.38      8.56 o
 -11   1   5      478.27      485.09     12.46 o
 -10   1   5      223.45      221.28      8.21 o
  -9   1   5      117.02      115.84      6.81 o
  -8   1   5     1111.30     1166.40     21.52 o
  -7   1   5     1227.60     1308.95     30.10 o
  -6   1   5     2742.14     2789.38     38.70 o
  -5   1   5     1848.77     1849.89     25.48 o
  -4   1   5      649.87      693.97      9.73 o
  -3   1   5      898.32      824.14     11.20 o
  -2   1   5     1946.59     1940.02     26.85 o
  -1   1   5     2942.06     3015.69     45.20 o
   0   1   5     5702.61     5955.35     87.01 o
   1   1   5      753.67      630.62     10.36 o
   2   1   5      902.27      862.23     15.82 o
   3   1   5      372.34      377.46     10.70 o
   4   1   5       66.72       71.87      5.63 o
   5   1   5      111.63      113.57      7.09 o
   6   1   5      356.67      350.34     16.29 o
   7   1   5      249.73      274.96     23.01 o
 -12   2   5        6.71        7.49      6.35 o
 -11   2   5        5.47        2.25      5.35 o
 -10   2   5       23.88       25.22      4.58 o
  -9   2   5        0.85       -3.55      3.55 o
  -8   2   5      198.14      179.18      6.21 o
  -7   2   5      179.52      232.08      5.85 o
  -6   2   5      258.42      268.08      5.57 o
  -5   2   5      801.59      692.30      8.66 o
  -4   2   5     2861.14     3099.91     38.83 o
  -3   2   5      465.82      480.03      6.62 o
  -2   2   5      136.22      158.83      4.18 o
  -1   2   5      126.78      178.23      4.27 o
   0   2   5      476.52      423.48      7.58 o
   1   2   5      889.79      838.28     25.85 o
   2   2   5     2170.19     2087.35     41.45 o
   3   2   5      735.80      696.90     13.79 o
   4   2   5      433.59      432.61     13.52 o
   5   2   5       81.19       80.18      6.95 o
   6   2   5      230.02      245.96     15.00 o
   7   2   5      307.50      355.54     29.47 o
 -13   3   5      404.81      406.53     18.00 o
 -12   3   5      269.05      290.78     14.04 o
 -11   3   5       86.64       95.89      8.60 o
 -10   3   5      326.47      309.21      9.00 o
  -9   3   5      467.19      503.25     11.21 o
  -8   3   5       45.56       50.00      2.81 o
  -7   3   5     2174.18     2153.96     26.25 o
  -6   3   5       15.57       14.72      1.84 o
  -5   3   5     1147.03     1339.04     15.68 o
  -4   3   5      611.05      604.76      7.64 o
  -3   3   5      434.56      412.95      6.42 o
  -2   3   5       29.09       14.74      1.64 o
  -1   3   5      278.48      233.98      5.21 o
   0   3   5      311.62      263.06      6.76 o
   1   3   5        8.28       10.18      2.90 o
   2   3   5       93.03       86.73      5.19 o
   3   3   5      375.22      357.97     10.39 o
   4   3   5      102.67      103.64      7.29 o
   5   3   5      110.36      117.67     13.65 o
   6   3   5        8.56       -0.44      9.45 o
 -13   4   5      125.14      141.01     16.83 o
 -12   4   5      209.10      220.58     12.35 o
 -11   4   5      348.69      325.38     13.50 o
 -10   4   5      101.89      109.06      5.97 o
  -9   4   5      822.92      806.65     14.33 o
  -8   4   5     2536.15     2518.29     30.61 o
  -7   4   5     1103.02     1041.59     13.49 o
  -6   4   5     1017.33     1033.65     14.37 o
  -5   4   5     1916.81     1895.10     21.75 o
  -4   4   5     1387.56     1347.30     15.79 o
  -3   4   5     1585.67     1607.21     19.77 o
  -2   4   5      774.78      769.88     12.95 o
  -1   4   5     2241.67     2315.91     35.41 o
   0   4   5     1261.96     1227.41     22.28 o
   1   4   5      630.33      613.56     12.74 o
   2   4   5      342.46      336.91      8.82 o
   3   4   5      828.73      787.11     19.48 o
   4   4   5      237.02      246.81     20.66 o
   5   4   5      468.34      470.73     18.10 o
 -13   5   5        0.08       -2.58     12.65 o
 -12   5   5       71.76       67.18      9.38 o
 -11   5   5       33.19       29.45      6.03 o
 -10   5   5      128.40      109.61      7.93 o
  -9   5   5       76.26       82.06      4.32 o
  -8   5   5       21.92       29.35      3.32 o
  -7   5   5        1.75       -2.57      2.57 o
  -6   5   5       53.66       41.93      2.73 o
  -5   5   5      149.62      168.73      3.42 o
  -4   5   5        8.08        5.10      1.63 o
  -3   5   5      140.14      138.88      4.03 o
  -2   5   5      200.05      216.80      4.91 o
  -1   5   5      161.08      145.97      4.48 o
   0   5   5       42.57       43.62      2.83 o
   1   5   5      241.09      228.37      7.50 o
   2   5   5      178.60      167.88      8.69 o
   3   5   5       14.00        8.43      6.01 o
   4   5   5       61.91       60.41      8.89 o
   5   5   5      212.52      168.26     30.44 o
 -13   6   5      175.57      212.86     19.07 o
 -12   6   5       99.16       92.99     14.82 o
 -11   6   5      641.31      648.11     16.97 o
 -10   6   5     1653.78     1607.40     29.07 o
  -9   6   5      829.72      806.17     14.67 o
  -8   6   5      427.55      398.40      8.17 o
  -7   6   5     1676.52     1646.28     25.92 o
  -6   6   5      901.13      842.10     13.29 o
  -5   6   5      653.54      654.28      9.26 o
  -4   6   5     2107.02     2216.27     31.17 o
  -3   6   5      303.84      285.65      5.94 o
  -2   6   5      669.26      631.74     10.29 o
  -1   6   5      559.23      535.35     10.33 o
   0   6   5      516.75      502.77      9.99 o
   1   6   5      255.78      262.61      9.54 o
   2   6   5      101.32       85.05      6.43 o
   3   6   5       98.80       91.84      9.48 o
   4   6   5        6.05       13.56      8.75 o
 -13   7   5       86.18      117.85     15.79 o
 -12   7   5      119.85      113.38      9.77 o
 -11   7   5      182.23      183.82      7.66 o
 -10   7   5       69.14       60.75      5.46 o
  -9   7   5      185.90      185.32      6.49 o
  -8   7   5      122.74      134.79      6.92 o
  -7   7   5      488.25      490.92     10.13 o
  -6   7   5     1543.23     1583.06     21.16 o
  -5   7   5     1774.76     1826.44     26.14 o
  -4   7   5     1228.30     1252.07     22.90 o
  -3   7   5      787.50      754.87     15.05 o
  -2   7   5      580.39      566.55     12.17 o
  -1   7   5      438.49      434.72     10.20 o
   0   7   5      317.97      295.21     10.18 o
   1   7   5      118.42      107.47      7.13 o
   2   7   5      173.70      148.53     10.58 o
   3   7   5      130.22      124.61     11.07 o
 -12   8   5       80.76       77.23      7.58 o
 -11   8   5        5.64        2.52      5.18 o
 -10   8   5       24.65       18.05      4.53 o
  -9   8   5        2.72        1.05      3.89 o
  -8   8   5      146.16      138.85      7.60 o
  -7   8   5       84.01       78.93      4.71 o
  -6   8   5       14.16        9.87      2.72 o
  -5   8   5        8.79       11.11      3.58 o
  -4   8   5        1.81        5.82      3.68 o
  -3   8   5        0.25        0.93      3.78 o
  -2   8   5       19.01       27.70      4.27 o
  -1   8   5        8.30        0.60      5.29 o
   0   8   5       75.40       68.83      6.64 o
   1   8   5       67.08       63.90      7.10 o
   2   8   5       54.57       54.64      9.54 o
 -13   9   5      192.96      205.42     18.49 o
 -12   9   5      182.79      197.22     31.58 o
 -11   9   5      338.49      331.87     10.76 o
 -10   9   5      468.50      467.74     11.08 o
  -9   9   5      290.82      301.00      8.50 o
  -8   9   5      277.06      265.91      8.03 o
  -7   9   5      469.06      505.20     13.91 o
  -6   9   5      452.68      464.83      9.07 o
  -5   9   5      359.91      359.62      8.59 o
  -4   9   5      329.60      328.65     10.12 o
  -3   9   5      466.67      455.79     11.30 o
  -2   9   5      176.71      166.18      8.39 o
  -1   9   5       28.25       36.62      6.34 o
   0   9   5      204.32      202.58     14.52 o
   1   9   5       80.48       88.38     10.61 o
 -13  10   5       42.62       58.45     14.62 o
 -12  10   5      122.14      132.32     17.23 o
 -11  10   5      269.36      263.66     13.73 o
 -10  10   5      394.42      406.16     10.59 o
  -9  10   5       82.50       78.02      5.72 o
  -8  10   5      216.49      187.38      7.01 o
  -7  10   5      243.41      247.23      8.08 o
  -6  10   5      290.19      270.54      9.12 o
  -5  10   5      251.47      246.91      7.63 o
  -4  10   5      819.12      881.06     16.28 o
  -3  10   5      447.68      451.56     14.24 o
  -2  10   5      238.28      236.44     10.93 o
  -1  10   5      235.21      274.31     11.99 o
   0  10   5      220.13      218.96     13.16 o
 -12  11   5        3.55       14.41     13.27 o
 -11  11   5       13.26       24.03      7.19 o
 -10  11   5       14.26        5.36      8.30 o
  -9  11   5       36.53       27.30      5.34 o
  -8  11   5        9.37        6.02      4.69 o
  -7  11   5       13.30        5.84      4.82 o
  -6  11   5      129.08      112.49      7.66 o
  -5  11   5       12.95        5.40      5.33 o
  -4  11   5        8.46        2.96      5.31 o
  -3  11   5        0.31        0.44      5.68 o
  -2  11   5      144.51      147.74      8.12 o
  -1  11   5       44.11       43.45     10.60 o
 -11  12   5      207.23      220.11      9.62 o
 -10  12   5       98.13       92.81      7.47 o
  -9  12   5       96.00       91.66      7.30 o
  -8  12   5       45.18       51.04      5.96 o
  -7  12   5      573.41      563.60     15.08 o
  -6  12   5     1109.12     1146.38     31.76 o
  -5  12   5      242.25      264.05     11.84 o
  -4  12   5      149.48      136.47      9.49 o
  -3  12   5      159.46      167.91     12.88 o
 -10  13   5        4.89        1.24      6.43 o
  -9  13   5        6.31        3.66      6.68 o
  -8  13   5       40.25       36.93      8.03 o
  -7  13   5       79.06       78.26      8.81 o
  -6  13   5        2.71       -5.73      7.45 o
  -5  13   5       57.26       66.96     16.56 o
   1 -13   6      193.17      187.04     10.83 o
   2 -13   6      329.80      349.08     13.59 o
   3 -13   6      645.07      637.85     18.32 o
   4 -13   6       91.31      115.25     20.52 o
   5 -13   6      113.08      139.07     32.51 o
   6 -13   6      155.27      147.77     23.25 o
  -1 -12   6        2.88        7.67      7.87 o
   0 -12   6       36.86       41.46      7.92 o
   1 -12   6       23.30       18.82      7.22 o
   2 -12   6       40.69       37.56      6.96 o
   3 -12   6       46.50       20.91      6.75 o
   4 -12   6        0.40        3.85      8.11 o
   5 -12   6        1.43       -8.00      8.00 o
   6 -12   6       26.81        8.62      8.31 o
   7 -12   6      143.63      120.31     17.35 o
   8 -12   6      125.01       60.23     11.09 o
  -3 -11   6      117.34      116.09      9.72 o
  -2 -11   6      187.77      184.39     10.54 o
  -1 -11   6      223.49      226.38     10.91 o
   0 -11   6      127.61      124.04     10.11 o
   1 -11   6      237.01      216.32     23.34 o
   2 -11   6        2.67        6.03      5.94 o
   3 -11   6       46.94       64.62      6.68 o
   4 -11   6      224.48      242.62      9.90 o
   5 -11   6       86.11       80.07      8.96 o
   6 -11   6      197.55      181.72     10.20 o
   7 -11   6      102.78      102.24      7.76 o
   8 -11   6       98.59       92.84      8.19 o
  -4 -10   6      172.33      164.12     10.26 o
  -3 -10   6      112.83      105.93      8.79 o
  -2 -10   6       11.72       16.66      6.72 o
  -1 -10   6      258.93      255.11     11.11 o
   0 -10   6      228.84      192.18     18.46 o
   1 -10   6      524.69      550.90     15.25 o
   2 -10   6      799.07      781.42     19.02 o
   3 -10   6      707.25      664.64     16.78 o
   4 -10   6      601.30      641.50     12.10 o
   5 -10   6      154.39      162.73      7.02 o
   6 -10   6      322.55      337.23      9.79 o
   7 -10   6      250.08      256.30     12.75 o
   8 -10   6      429.01      454.85     12.59 o
   9 -10   6      148.35      138.15     20.10 o
  -5  -9   6       14.29       13.88      7.67 o
  -4  -9   6        0.28       -2.17      6.72 o
  -3  -9   6       18.89       11.15      6.56 o
  -2  -9   6       29.08       35.70      6.22 o
  -1  -9   6        4.98        0.47      5.34 o
   0  -9   6        1.39       -1.90      5.01 o
   1  -9   6        4.69        8.61      5.43 o
   2  -9   6       92.32       82.43      3.80 o
   3  -9   6       25.06       21.32      3.30 o
   4  -9   6       89.71       92.08      6.07 o
   5  -9   6        1.56       -4.72      4.72 o
   6  -9   6        6.17       -0.77      5.05 o
   7  -9   6        0.34       -4.03      5.94 o
   8  -9   6      171.30      131.60     10.79 o
   9  -9   6      112.05       94.30     20.13 o
  -6  -8   6      467.49      456.39     18.78 o
  -5  -8   6      163.62      158.14      9.29 o
  -4  -8   6      409.02      411.57     13.49 o
  -3  -8   6      436.39      432.80     13.32 o
  -2  -8   6      637.58      568.30     17.93 o
  -1  -8   6      738.27      716.29     17.47 o
   0  -8   6     1627.44     1550.55     32.52 o
   1  -8   6      715.20      755.93     12.88 o
   2  -8   6      180.89      183.35      6.37 o
   3  -8   6      709.66      760.37     15.07 o
   4  -8   6      135.64      145.94      5.66 o
   5  -8   6      181.38      168.25      9.53 o
   6  -8   6      410.84      402.40     11.88 o
   7  -8   6      228.00      223.10     10.10 o
   8  -8   6      147.98      137.79      8.75 o
   9  -8   6       69.86       59.88     10.03 o
  -7  -7   6        1.42        1.74      7.34 o
  -6  -7   6       71.86       63.76      9.00 o
  -5  -7   6      352.20      353.27     19.62 o
  -4  -7   6      663.57      658.95     17.11 o
  -3  -7   6       21.03       20.73      5.29 o
  -2  -7   6      197.29      153.40     16.53 o
  -1  -7   6      175.80      165.99      7.63 o
   0  -7   6      746.18      736.49     11.12 o
   1  -7   6     1210.28     1191.01     21.65 o
   2  -7   6      600.13      573.65     11.87 o
   3  -7   6      481.78      479.91      9.11 o
   4  -7   6       31.63       28.54      3.42 o
   5  -7   6       70.76       86.11      5.60 o
   6  -7   6      717.95      685.92     18.04 o
   7  -7   6     1202.17     1195.72     27.48 o
   8  -7   6      137.93      130.83     10.85 o
   9  -7   6       66.15       59.45     10.50 o
  -8  -6   6       90.58       91.42      9.09 o
  -7  -6   6      115.26      132.62      8.91 o
  -6  -6   6        3.27       -0.68      4.84 o
  -5  -6   6        9.33       -1.03      6.77 o
  -4  -6   6      285.98      270.67     14.30 o
  -3  -6   6      604.84      590.83     15.06 o
  -2  -6   6      368.46      351.16     10.52 o
  -1  -6   6      581.60      576.97     14.07 o
   0  -6   6      227.33      195.22      5.77 o
   1  -6   6        2.27        0.14      2.64 o
   2  -6   6       25.70       28.04      3.03 o
   3  -6   6      493.50      500.34     10.27 o
   4  -6   6      548.71      545.90     11.38 o
   5  -6   6        4.77        5.08      3.78 o
   6  -6   6       73.97       63.23      6.16 o
   7  -6   6        0.37       -5.03      5.54 o
   8  -6   6      104.81       92.55      9.94 o
   9  -6   6        4.29       -6.12      9.31 o
  -9  -5   6      153.25      183.03     18.58 o
  -8  -5   6      177.80      175.17     12.24 o
  -7  -5   6      261.33      269.34     13.84 o
  -6  -5   6      183.67      179.18     15.78 o
  -5  -5   6       89.05       93.13     19.87 o
  -4  -5   6      777.72      759.04     22.52 o
  -3  -5   6      622.88      595.30     18.43 o
  -2  -5   6      481.79      527.23     16.22 o
  -1  -5   6     1936.95     1895.97     32.39 o
   0  -5   6     1798.92     1835.94     35.56 o
   1  -5   6     2093.53     2031.30     34.87 o
   2  -5   6     1360.02     1353.93     21.15 o
   3  -5   6     2573.40     2633.19     47.07 o
   4  -5   6      384.52      361.40      9.76 o
   5  -5   6      759.29      777.51     23.50 o
   6  -5   6      176.88      159.90      8.00 o
   7  -5   6        4.24        2.63      7.60 o
   8  -5   6       77.99       73.45     10.09 o
   9  -5   6       10.65        7.83      9.56 o
  -9  -4   6        6.23        0.52      8.09 o
  -8  -4   6        8.89        1.73      5.88 o
  -7  -4   6       34.37       39.99      6.02 o
  -6  -4   6       47.71       42.98      3.35 o
  -5  -4   6      250.03      267.88      6.29 o
  -4  -4   6       64.15       57.33      3.70 o
  -3  -4   6       83.04       86.10      4.02 o
  -2  -4   6      122.19      120.24      3.51 o
  -1  -4   6     1223.07     1270.81     22.58 o
   0  -4   6      895.74      883.34     18.63 o
   1  -4   6     2050.61     2084.94     31.72 o
   2  -4   6        4.23        5.07      1.84 o
   3  -4   6      883.71      877.92     14.09 o
   4  -4   6      559.87      547.79     29.07 o
   5  -4   6      472.08      483.39     13.12 o
   6  -4   6     1482.60     1537.44     45.33 o
   7  -4   6      249.61      249.52     13.89 o
   8  -4   6      115.71      130.13     11.64 o
   9  -4   6      121.60      108.32     27.34 o
 -10  -3   6      201.73      195.47     12.69 o
  -9  -3   6      108.31       94.28     10.35 o
  -8  -3   6      232.93      232.15      6.51 o
  -7  -3   6      557.91      582.02     12.33 o
  -6  -3   6      427.47      426.79      9.85 o
  -5  -3   6       44.37       49.18      3.25 o
  -4  -3   6      763.68      774.91     11.52 o
  -3  -3   6      364.90      488.69      7.92 o
  -2  -3   6      226.70      261.67      5.39 o
  -1  -3   6       54.28       37.26      2.70 o
   0  -3   6      299.87      354.43      8.49 o
   1  -3   6        4.11        7.23      1.81 o
   2  -3   6        4.07        1.38      1.65 o
   3  -3   6      332.19      324.47      6.02 o
   4  -3   6        7.11        8.84      2.94 o
   5  -3   6        4.01        4.42      4.27 o
   6  -3   6      142.35      126.28      9.95 o
   7  -3   6       90.56       69.88     10.21 o
   8  -3   6        0.09       -8.52      8.94 o
 -11  -2   6      236.04      254.46     15.08 o
 -10  -2   6      180.61      185.14     10.75 o
  -9  -2   6      419.04      438.49     11.09 o
  -8  -2   6      170.27      167.40      7.40 o
  -7  -2   6      400.64      402.73      8.87 o
  -6  -2   6     1537.44     1509.66     26.06 o
  -5  -2   6      761.97      757.96     12.85 o
  -4  -2   6     1647.20     1697.22     27.11 o
  -3  -2   6     1573.70     1601.33     25.63 o
  -2  -2   6     2328.41     2324.08     37.98 o
  -1  -2   6     2176.05     2054.70     62.41 o
   0  -2   6     2451.48     2540.91     56.34 o
   1  -2   6      709.43      686.17     13.07 o
   2  -2   6     2457.24     2614.73     41.43 o
   3  -2   6     1349.67     1366.14     27.50 o
   4  -2   6     1759.49     1904.70     46.83 o
   5  -2   6     1306.07     1343.59     29.19 o
   6  -2   6      397.26      367.14     15.78 o
   7  -2   6      442.31      462.61     27.80 o
   8  -2   6      193.41      178.81     14.47 o
 -11  -1   6        0.08       -2.94      8.36 o
 -10  -1   6       11.69        2.59      4.49 o
  -9  -1   6        0.64       -4.27      4.27 o
  -8  -1   6        0.88       -3.70      3.84 o
  -7  -1   6      321.50      319.82      8.41 o
  -6  -1   6      185.71      206.80      6.35 o
  -5  -1   6       15.18       14.64      2.36 o
  -4  -1   6      661.42      795.35     11.91 o
  -3  -1   6       73.33       92.74      3.40 o
  -2  -1   6      411.84      381.34     11.09 o
  -1  -1   6      392.25      428.74     12.74 o
   0  -1   6     2829.30     3305.66     66.84 o
   1  -1   6       93.21      102.32      5.07 o
   2  -1   6      355.27      323.16      7.65 o
   3  -1   6       80.16       73.51      3.45 o
   4  -1   6       56.09       57.92      3.88 o
   5  -1   6        7.79        5.61      7.16 o
   6  -1   6       43.09       43.60      8.95 o
   7  -1   6      134.27      153.18     34.82 o
   8  -1   6       70.43       68.68     11.71 o
 -12   0   6       70.29       61.04      8.05 o
 -11   0   6      213.93      202.81      7.59 o
 -10   0   6      535.94      521.71     12.57 o
  -9   0   6      171.96      184.43      7.40 o
  -8   0   6      783.40      762.48     15.37 o
  -7   0   6     2844.92     2772.13     47.11 o
  -6   0   6      768.16      645.64     12.86 o
  -5   0   6     2120.72     2189.36     37.40 o
  -4   0   6     1829.97     1987.39     33.33 o
  -3   0   6      166.47      134.86      4.47 o
  -2   0   6      848.35      899.28     16.99 o
  -1   0   6      192.95      206.76      6.62 o
   0   0   6     1389.83     1422.43     52.19 o
   1   0   6      960.78      997.17     22.17 o
   2   0   6       72.48       77.84      4.61 o
   3   0   6      357.49      380.01     10.71 o
   4   0   6        2.53       -1.19      3.98 o
   5   0   6      138.62      131.68     11.64 o
   6   0   6      154.90      144.37     11.78 o
   7   0   6       59.26       66.23     11.36 o
 -12   1   6      215.13      193.18     13.33 o
 -11   1   6      339.07      366.12     10.84 o
 -10   1   6      330.11      335.84      9.81 o
  -9   1   6      358.46      363.28     10.76 o
  -8   1   6       39.38       40.59      4.00 o
  -7   1   6      307.47      306.69      8.21 o
  -6   1   6     1119.84     1207.81     17.87 o
  -5   1   6      273.77      244.93      5.16 o
  -4   1   6      703.19      681.65     11.79 o
  -3   1   6      741.92      694.81     10.71 o
  -2   1   6      259.31      244.60      5.24 o
  -1   1   6       17.97       12.78      2.07 o
   0   1   6     1840.82     1850.77     33.34 o
   1   1   6     2262.95     2190.93     32.93 o
   2   1   6      451.33      475.92     12.46 o
   3   1   6     1587.98     1526.29     32.61 o
   4   1   6      253.50      249.65      9.52 o
   5   1   6      594.39      623.18     16.78 o
   6   1   6      343.53      348.99     16.96 o
   7   1   6      317.93      331.54     18.34 o
 -12   2   6        4.56        6.58      7.74 o
 -11   2   6        1.01       -1.53      4.84 o
 -10   2   6       12.53        7.44      4.40 o
  -9   2   6      754.62      741.79     17.64 o
  -8   2   6       35.82       35.19      3.43 o
  -7   2   6       12.90       13.52      2.71 o
  -6   2   6      627.38      676.45     10.02 o
  -5   2   6       11.01       28.10      1.92 o
  -4   2   6      123.62      119.80      4.20 o
  -3   2   6        1.61        6.51      1.68 o
  -2   2   6       27.69       46.03      3.15 o
  -1   2   6      300.50      295.87      6.09 o
   0   2   6      239.31      233.89      5.25 o
   1   2   6     1078.29     1019.66     21.74 o
   2   2   6      354.05      313.24      7.74 o
   3   2   6      582.19      554.87     14.81 o
   4   2   6       64.78       72.17      8.63 o
   5   2   6       69.37       71.72      7.27 o
   6   2   6       81.25       82.98     11.47 o
 -13   3   6      374.83      399.02     23.28 o
 -12   3   6       84.28       77.94      8.97 o
 -11   3   6      345.40      347.52     12.11 o
 -10   3   6       85.50       92.49      5.41 o
  -9   3   6       15.15        9.30      3.65 o
  -8   3   6      465.12      472.87      8.57 o
  -7   3   6     3207.03     3300.42     55.52 o
  -6   3   6     2157.34     2316.57     26.99 o
  -5   3   6     1118.45     1097.87     13.33 o
  -4   3   6     1014.43     1072.06     13.66 o
  -3   3   6      299.38      264.18      6.26 o
  -2   3   6     1411.72     1364.62     21.57 o
  -1   3   6     1541.39     1464.73     23.14 o
   0   3   6     1731.73     1756.52     30.80 o
   1   3   6       15.51       21.77      3.36 o
   2   3   6       47.25       38.19      4.78 o
   3   3   6       79.30       75.71      6.61 o
   4   3   6      231.69      244.86     10.69 o
   5   3   6      165.62      181.70     10.23 o
 -13   4   6       59.18       76.79     14.77 o
 -12   4   6      114.25      104.43      9.40 o
 -11   4   6      206.94      204.25      9.44 o
 -10   4   6      281.42      287.20     10.36 o
  -9   4   6     1463.33     1405.86     21.14 o
  -8   4   6     1582.50     1473.24     18.71 o
  -7   4   6     3458.18     3522.38     44.81 o
  -6   4   6     1600.84     1559.59     22.16 o
  -5   4   6      510.44      476.34      6.68 o
  -4   4   6      424.50      407.99      7.02 o
  -3   4   6      681.54      564.81      9.33 o
  -2   4   6      806.16      788.06     12.15 o
  -1   4   6     2087.84     1998.50     34.87 o
   0   4   6     2402.41     2253.98     39.13 o
   1   4   6      295.04      289.65      8.18 o
   2   4   6      221.05      204.17      7.26 o
   3   4   6      459.98      442.84     22.83 o
   4   4   6      311.84      306.97     12.02 o
   5   4   6      180.87      200.32     15.74 o
 -13   5   6        1.19        8.17     11.86 o
 -12   5   6       54.11       56.18      8.48 o
 -11   5   6        1.78        3.79      6.59 o
 -10   5   6      283.17      290.52      9.13 o
  -9   5   6       81.56       85.60      4.38 o
  -8   5   6        1.55        2.05      3.12 o
  -7   5   6        8.32        7.41      3.15 o
  -6   5   6        2.87       -0.01      1.59 o
  -5   5   6      163.41      178.06      3.77 o
  -4   5   6       13.62       11.61      1.94 o
  -3   5   6      206.12      166.93      4.59 o
  -2   5   6      128.26      128.95      3.96 o
  -1   5   6        7.09        2.22      3.53 o
   0   5   6       36.12       28.93      4.19 o
   1   5   6       22.19       14.77      4.11 o
   2   5   6        7.90       -1.04      5.68 o
   3   5   6        3.81        3.25      6.49 o
   4   5   6       63.33       72.77      9.77 o
 -13   6   6      197.06      210.37     18.89 o
 -12   6   6      252.93      264.13     11.14 o
 -11   6   6      382.34      381.72     16.92 o
 -10   6   6      475.14      488.70      9.98 o
  -9   6   6      311.64      333.02      7.83 o
  -8   6   6      929.28      884.58     14.32 o
  -7   6   6     2106.59     2047.98     29.21 o
  -6   6   6      519.10      499.72      8.22 o
  -5   6   6      249.87      203.36      4.26 o
  -4   6   6     1253.03     1238.02     18.42 o
  -3   6   6     1424.02     1436.41     20.97 o
  -2   6   6      853.76      812.33     12.81 o
  -1   6   6      640.02      622.96     11.69 o
   0   6   6      524.15      502.76     12.02 o
   1   6   6       43.81       54.63      7.76 o
   2   6   6      297.37      311.78     18.83 o
   3   6   6      380.23      377.68     16.72 o
 -13   7   6        1.10        0.52     11.89 o
 -12   7   6       22.10       31.37      7.98 o
 -11   7   6       37.09       35.85      5.64 o
 -10   7   6      118.55      112.48      5.81 o
  -9   7   6       75.31       81.21      5.12 o
  -8   7   6      152.64      139.77      7.83 o
  -7   7   6      291.79      279.64      6.84 o
  -6   7   6      473.78      423.55      7.52 o
  -5   7   6      252.52      263.98     10.66 o
  -4   7   6      553.00      578.80     11.07 o
  -3   7   6      117.73      112.62      4.62 o
  -2   7   6      242.87      242.07      7.73 o
  -1   7   6       55.92       64.49      6.48 o
   0   7   6      142.00      150.03      9.85 o
   1   7   6       67.05       63.85      8.64 o
   2   7   6      197.58      218.56     13.18 o
 -12   8   6       67.59       63.61      7.54 o
 -11   8   6       93.19       96.43      6.14 o
 -10   8   6       49.15       51.94      5.14 o
  -9   8   6      187.99      160.20      9.35 o
  -8   8   6      246.56      257.50      7.80 o
  -7   8   6      251.88      212.27      8.61 o
  -6   8   6        5.60        3.86      3.77 o
  -5   8   6      699.44      664.82     14.34 o
  -4   8   6       61.61       66.31      5.32 o
  -3   8   6        0.38       -1.27      4.05 o
  -2   8   6       21.52       18.49      5.63 o
  -1   8   6       75.38       76.45      6.81 o
   0   8   6        6.37        5.54      6.01 o
   1   8   6       10.57       12.44      8.69 o
 -13   9   6      194.16      178.95     18.28 o
 -12   9   6      112.53      114.65      8.46 o
 -11   9   6      129.06      136.51      6.88 o
 -10   9   6      309.46      306.96      9.13 o
  -9   9   6      565.42      554.16     12.07 o
  -8   9   6      471.32      478.19     10.81 o
  -7   9   6     1054.95     1020.78     18.10 o
  -6   9   6      102.28      102.26      6.06 o
  -5   9   6       88.30      106.29      6.10 o
  -4   9   6      575.32      562.00     13.05 o
  -3   9   6      369.03      375.72     12.40 o
  -2   9   6      355.83      350.50     12.46 o
  -1   9   6      474.54      476.07     14.85 o
   0   9   6      227.91      251.24     11.38 o
 -13  10   6       20.42       25.92     14.16 o
 -12  10   6        1.14       -4.87      6.80 o
 -11  10   6        3.14       -1.04      5.50 o
 -10  10   6       23.51       14.45      5.19 o
  -9  10   6       72.56       71.94      5.72 o
  -8  10   6       97.80      100.57      5.89 o
  -7  10   6      158.84      141.90      6.42 o
  -6  10   6      241.61      253.15      9.31 o
  -5  10   6      674.08      695.93     13.77 o
  -4  10   6      232.43      243.85     10.81 o
  -3  10   6      415.05      420.87     13.77 o
  -2  10   6       71.89       69.78      9.51 o
  -1  10   6       27.72       30.82      7.48 o
 -12  11   6      152.92      170.94     22.74 o
 -11  11   6       90.20       96.86      7.52 o
 -10  11   6       27.07       44.51      6.61 o
  -9  11   6       51.22       58.65      5.87 o
  -8  11   6      240.34      247.91      8.80 o
  -7  11   6       32.59       42.41      6.09 o
  -6  11   6      341.10      343.14     11.12 o
  -5  11   6      331.73      332.81     12.84 o
  -4  11   6        5.47       -5.77      6.48 o
  -3  11   6       58.68       71.01      8.06 o
  -2  11   6      121.65      117.74     11.57 o
 -11  12   6      236.31      227.87     10.04 o
 -10  12   6      506.33      531.18     14.56 o
  -9  12   6      158.02      142.08      8.80 o
  -8  12   6      135.04      123.97     14.25 o
  -7  12   6      587.86      622.94     15.70 o
  -6  12   6      147.67      146.24     14.46 o
  -5  12   6       79.07       90.10      9.13 o
  -4  12   6      117.41      133.94     15.67 o
  -9  13   6       34.44       31.98      7.13 o
  -8  13   6       61.96       60.88      8.60 o
  -7  13   6        1.52       -7.23      7.23 o
   1 -13   7       78.87       71.01     16.00 o
   2 -13   7        5.24        8.66      7.72 o
   3 -13   7        4.19        0.27      9.63 o
   4 -13   7       55.68       54.07     10.57 o
   5 -13   7      175.09      194.39     17.49 o
  -1 -12   7      150.82      134.96      9.99 o
   0 -12   7      124.49      117.67      9.34 o
   1 -12   7       35.72       33.15      7.25 o
   2 -12   7       17.72       19.71      6.72 o
   3 -12   7        9.87        7.71      8.77 o
   4 -12   7        4.92       -3.03      9.95 o
   5 -12   7        0.38       -8.13      8.13 o
   6 -12   7        4.19       -1.47      8.06 o
   7 -12   7        0.08       -4.85      4.85 o
  -3 -11   7       87.02      108.33     17.66 o
  -2 -11   7      106.89      125.78      9.44 o
  -1 -11   7      166.50      185.61     20.53 o
   0 -11   7      241.43      228.10     11.06 o
   1 -11   7       26.57       26.59      6.98 o
   2 -11   7      163.13      162.72      8.68 o
   3 -11   7      330.06      340.66     15.51 o
   4 -11   7      236.14      225.18     13.04 o
   5 -11   7      306.82      294.90     14.58 o
   6 -11   7      172.25      178.70     12.81 o
   7 -11   7      171.93      159.66      9.32 o
  -4 -10   7       55.45       53.23      8.29 o
  -3 -10   7       25.54       25.09      7.33 o
  -2 -10   7      186.34      162.36     12.40 o
  -1 -10   7       43.19       45.38      6.86 o
   0 -10   7      276.15      243.63     13.37 o
   1 -10   7       86.50       96.84     12.08 o
   2 -10   7       50.13       57.48      6.36 o
   3 -10   7      386.99      413.30     12.66 o
   4 -10   7      185.32      177.03     10.06 o
   5 -10   7      202.09      202.43      9.57 o
   6 -10   7      276.47      293.47     17.03 o
   7 -10   7      211.34      204.88     11.25 o
   8 -10   7      161.26      141.37     37.60 o
  -5  -9   7       97.47      113.95     10.03 o
  -4  -9   7        7.61        8.72      6.61 o
  -3  -9   7       47.81       37.77      6.97 o
  -2  -9   7       31.87       31.74      6.22 o
  -1  -9   7      105.90       97.38      7.24 o
   0  -9   7       94.65       92.06      6.74 o
   1  -9   7      299.18      257.75      9.96 o
   2  -9   7      184.51      185.36      6.68 o
   3  -9   7       24.16       19.87      4.24 o
   4  -9   7       24.61       20.95      5.34 o
   5  -9   7        3.59        0.17      4.97 o
   6  -9   7       22.21       26.23      7.81 o
   7  -9   7       31.44       24.08      6.97 o
   8  -9   7       60.66       59.91      8.13 o
  -6  -8   7      218.33      209.73     11.04 o
  -5  -8   7      198.42      196.00     11.03 o
  -4  -8   7      849.15      837.33     20.93 o
  -3  -8   7      653.18      630.55     16.80 o
  -2  -8   7      481.61      454.17     13.39 o
  -1  -8   7      990.02      900.01     20.92 o
   0  -8   7     1142.66     1061.85     23.69 o
   1  -8   7     1351.13     1323.91     24.17 o
   2  -8   7      352.05      363.60      9.19 o
   3  -8   7      267.29      283.92      8.66 o
   4  -8   7      307.98      315.32     10.40 o
   5  -8   7      516.84      506.61     13.66 o
   6  -8   7      434.87      423.97     16.72 o
   7  -8   7      997.15     1008.30     24.59 o
   8  -8   7      201.39      186.14     12.89 o
  -7  -7   7       11.50        5.11      7.49 o
  -6  -7   7        1.36        1.15      6.59 o
  -5  -7   7       22.75       31.78      7.53 o
  -4  -7   7      273.90      291.16     13.58 o
  -3  -7   7       87.79       82.52      6.63 o
  -2  -7   7       75.75       85.52      6.04 o
  -1  -7   7      403.66      386.39     11.38 o
   0  -7   7      338.90      312.92      7.89 o
   1  -7   7      616.14      608.55     12.59 o
   2  -7   7      177.27      161.50      5.87 o
   3  -7   7      795.17      802.66     18.97 o
   4  -7   7       16.34       13.74      5.11 o
   5  -7   7       24.64       23.06      6.97 o
   6  -7   7      170.64      154.57      8.75 o
   7  -7   7       34.37       39.73      6.91 o
   8  -7   7       33.02       29.57      9.45 o
  -8  -6   7      226.17      206.55     10.86 o
  -7  -6   7      242.44      268.70     26.54 o
  -6  -6   7      200.64      206.01     12.80 o
  -5  -6   7       22.68       18.87      7.32 o
  -4  -6   7        9.86       16.51      6.60 o
  -3  -6   7      267.03      248.45     11.92 o
  -2  -6   7     1308.20     1304.50     37.49 o
  -1  -6   7     1050.86     1033.51     16.63 o
   0  -6   7      919.41      886.42     16.79 o
   1  -6   7       14.28       10.59      3.08 o
   2  -6   7        2.83        4.49      2.95 o
   3  -6   7      262.91      272.63     11.07 o
   4  -6   7      566.17      588.43     14.36 o
   5  -6   7      445.21      429.21     16.22 o
   6  -6   7       70.13       57.15      9.76 o
   7  -6   7       71.86       61.53      9.29 o
   8  -6   7        0.73       -3.23      9.08 o
  -9  -5   7       74.73       63.41      8.69 o
  -8  -5   7      187.99      198.07      9.88 o
  -7  -5   7      603.98      606.03     20.91 o
  -6  -5   7      205.66      217.72     14.59 o
  -5  -5   7       25.84       32.69      7.40 o
  -4  -5   7      295.25      309.25     12.98 o
  -3  -5   7      386.47      395.33     10.69 o
  -2  -5   7      520.54      491.55      8.65 o
  -1  -5   7     1049.11     1067.38     17.49 o
   0  -5   7     1975.06     2025.27     35.02 o
   1  -5   7      224.59      219.12      6.28 o
   2  -5   7      263.18      271.83      6.63 o
   3  -5   7      651.06      647.58     12.71 o
   4  -5   7     1296.24     1298.04     35.58 o
   5  -5   7      276.85      223.24     12.19 o
   6  -5   7      321.54      320.56     11.57 o
   7  -5   7      356.86      359.70     16.44 o
   8  -5   7      101.69       87.08     11.47 o
 -10  -4   7       14.38       22.42     13.12 o
  -9  -4   7        5.53        1.09      5.99 o
  -8  -4   7        0.10        0.02      5.24 o
  -7  -4   7       15.16       23.68      7.21 o
  -6  -4   7      164.02      162.76      8.87 o
  -5  -4   7       29.72       31.09      6.37 o
  -4  -4   7        0.30       -0.90      2.86 o
  -3  -4   7      285.39      316.33      6.08 o
  -2  -4   7      234.58      206.97      4.92 o
  -1  -4   7       35.95       60.42      3.27 o
   0  -4   7      874.11      804.55     17.86 o
   1  -4   7       24.52       32.39      3.40 o
   2  -4   7      283.97      284.59      6.06 o
   3  -4   7      172.23      157.43      4.84 o
   4  -4   7      399.49      389.25     14.74 o
   5  -4   7     1008.46     1010.22     23.35 o
   6  -4   7      592.46      548.75     19.98 o
   7  -4   7      225.55      194.97     12.96 o
   8  -4   7       63.78       54.31     10.69 o
 -10  -3   7      177.16      157.20     11.55 o
  -9  -3   7      145.30      142.87     11.81 o
  -8  -3   7      510.70      501.59     12.69 o
  -7  -3   7      176.37      181.63      6.22 o
  -6  -3   7       11.63       14.45      3.59 o
  -5  -3   7      237.71      276.00      7.50 o
  -4  -3   7      656.16      643.53     17.05 o
  -3  -3   7     2123.32     2140.96     43.56 o
  -2  -3   7     2033.37     2060.74     31.64 o
  -1  -3   7      739.25      741.02     20.62 o
   0  -3   7      260.21      203.10      8.55 o
   1  -3   7      122.30      125.99      4.64 o
   2  -3   7      754.58      796.52     13.13 o
   3  -3   7     1491.64     1470.77     30.81 o
   4  -3   7      237.24      237.23     11.86 o
   5  -3   7      235.11      235.98     15.42 o
   6  -3   7       64.60       63.01      9.03 o
   7  -3   7       20.24       16.77      9.28 o
   8  -3   7       29.30       19.84     10.20 o
 -11  -2   7       46.51       42.96      9.55 o
 -10  -2   7      164.51      146.36     10.30 o
  -9  -2   7      194.37      179.01     11.76 o
  -8  -2   7       91.08       99.98      5.71 o
  -7  -2   7     1171.05     1245.98     23.09 o
  -6  -2   7     1324.28     1340.81     27.95 o
  -5  -2   7      563.56      572.36     10.20 o
  -4  -2   7     3186.62     3241.17     55.56 o
  -3  -2   7     1218.60     1239.91     21.00 o
  -2  -2   7     1533.65     1477.26     25.80 o
  -1  -2   7     1393.46      962.47     35.57 o
   0  -2   7     3329.36     3223.96     64.10 o
   1  -2   7     1447.76     1565.57     27.25 o
   2  -2   7      832.35      791.37     13.04 o
   3  -2   7     2094.28     2034.02     52.39 o
   4  -2   7      104.07      124.15      5.24 o
   5  -2   7      398.18      435.08     17.21 o
   6  -2   7      254.37      241.30     19.15 o
   7  -2   7      320.48      333.62     24.10 o
 -11  -1   7        8.84        5.82      6.84 o
 -10  -1   7       72.31       78.01      6.20 o
  -9  -1   7      115.98      105.45      6.73 o
  -8  -1   7       11.74       21.23      4.31 o
  -7  -1   7       95.57       99.27      5.17 o
  -6  -1   7       15.32        8.24      2.69 o
  -5  -1   7       10.19       12.73      2.48 o
  -4  -1   7      406.93      425.36      9.16 o
  -3  -1   7        7.33        5.59      4.52 o
  -2  -1   7      124.14      133.10      4.79 o
  -1  -1   7      116.89       90.94     12.12 o
   0  -1   7        1.10        1.26      3.10 o
   1  -1   7       34.71       38.49      3.33 o
   2  -1   7      202.28      195.43      7.43 o
   3  -1   7      144.08      154.71      6.27 o
   4  -1   7       33.35       25.95      4.59 o
   5  -1   7       62.90       73.64     17.57 o
   6  -1   7       43.60       30.84      9.27 o
   7  -1   7      103.20      103.66     12.17 o
 -12   0   7       74.61       89.23     15.82 o
 -11   0   7      330.80      344.08     10.93 o
 -10   0   7      311.60      301.17     11.27 o
  -9   0   7     1457.96     1457.90     26.85 o
  -8   0   7     1917.33     1963.17     34.59 o
  -7   0   7     1052.61     1040.58     20.66 o
  -6   0   7      636.13      615.32     14.37 o
  -5   0   7     1170.93     1092.06     17.57 o
  -4   0   7     1002.99      886.51     16.39 o
  -3   0   7      830.27      852.09     16.36 o
  -2   0   7     1335.78     1196.96     28.36 o
  -1   0   7      802.11      740.29     16.79 o
   0   0   7      376.84      325.98      9.36 o
   1   0   7      556.38      479.01      9.86 o
   2   0   7      911.53      849.59     19.46 o
   3   0   7      226.57      220.73      8.72 o
   4   0   7      357.55      376.28     14.11 o
   5   0   7      156.43      146.29     11.35 o
   6   0   7       58.40       48.00     10.61 o
 -12   1   7       45.23       46.26      7.61 o
 -11   1   7       17.94       16.57      5.31 o
 -10   1   7      217.83      230.17      8.37 o
  -9   1   7       42.81       50.70      4.79 o
  -8   1   7      173.88      176.52      6.03 o
  -7   1   7      597.49      580.92     10.95 o
  -6   1   7      149.18      120.46      6.77 o
  -5   1   7      618.12      645.85     11.45 o
  -4   1   7     2603.03     2499.88     44.95 o
  -3   1   7     2088.56     2109.07     36.78 o
  -2   1   7      137.57      124.55      4.78 o
  -1   1   7      403.05      417.21      9.13 o
   0   1   7      896.89      872.42     19.13 o
   1   1   7      374.26      405.64      8.93 o
   2   1   7      417.00      441.52     12.29 o
   3   1   7      105.64      112.21     14.24 o
   4   1   7      264.62      273.85     12.34 o
   5   1   7      250.05      235.71     25.17 o
   6   1   7      137.68      106.35     12.30 o
 -12   2   7      116.84      127.62      8.63 o
 -11   2   7       14.28       14.60      6.31 o
 -10   2   7       90.66       88.29      5.62 o
  -9   2   7       11.59        3.89      3.86 o
  -8   2   7      112.60      114.34      5.60 o
  -7   2   7        1.96       -1.90      3.27 o
  -6   2   7      240.24      208.60      5.10 o
  -5   2   7       15.98       24.25      2.81 o
  -4   2   7        1.04        0.33      2.26 o
  -3   2   7        0.96        2.39      2.30 o
  -2   2   7      413.91      435.53      8.39 o
  -1   2   7       30.12       29.69      2.61 o
   0   2   7      112.60      117.48      4.98 o
   1   2   7        3.00       -1.61      2.43 o
   2   2   7       16.74       11.15      4.92 o
   3   2   7        6.22        4.38      5.24 o
   4   2   7        0.05       -1.57      5.94 o
   5   2   7       26.66       20.13      9.67 o
 -13   3   7       77.79       57.57      9.53 o
 -12   3   7      124.47      113.22      8.53 o
 -11   3   7      161.33      149.51      8.30 o
 -10   3   7      384.39      397.10     19.30 o
  -9   3   7      270.75      289.47      7.58 o
  -8   3   7      521.65      442.60     13.15 o
  -7   3   7      750.60      809.22     12.79 o
  -6   3   7     1307.23     1241.43     21.63 o
  -5   3   7     1160.67     1114.65     14.36 o
  -4   3   7      730.20      641.37     19.35 o
  -3   3   7      995.62      936.43     15.58 o
  -2   3   7     1999.94     2055.31     31.82 o
  -1   3   7     1536.04     1576.25     24.84 o
   0   3   7     1566.85     1632.67     29.10 o
   1   3   7      675.57      706.82     14.44 o
   2   3   7      562.61      526.26     18.81 o
   3   3   7      309.94      291.37     11.22 o
   4   3   7      179.86      171.70      9.89 o
   5   3   7       91.15      101.04     11.83 o
 -13   4   7       80.28       80.51     11.52 o
 -12   4   7       53.06       57.34      7.38 o
 -11   4   7      103.79       98.28      7.40 o
 -10   4   7       97.93       81.61      5.84 o
  -9   4   7      218.81      187.81      7.66 o
  -8   4   7        2.46        6.70      2.64 o
  -7   4   7     1131.91     1129.50     14.75 o
  -6   4   7     1124.08     1125.02     14.60 o
  -5   4   7      262.14      267.87      4.77 o
  -4   4   7      147.30      160.20      5.16 o
  -3   4   7      158.53      134.30      4.63 o
  -2   4   7     1229.45     1194.74     19.49 o
  -1   4   7     1421.47     1383.76     25.22 o
   0   4   7     3502.44     3336.34     60.00 o
   1   4   7      334.81      314.84      8.95 o
   2   4   7      170.85      181.71      9.20 o
   3   4   7      179.74      154.14     22.45 o
   4   4   7      175.90      182.64     10.48 o
 -13   5   7      109.02      126.84     11.13 o
 -12   5   7      135.82      109.49      9.59 o
 -11   5   7      311.66      315.08     11.75 o
 -10   5   7      533.25      516.42     11.36 o
  -9   5   7     1401.35     1289.08     19.83 o
  -8   5   7      488.68      494.07      9.49 o
  -7   5   7      110.69      102.22      5.59 o
  -6   5   7       88.37       83.06      4.30 o
  -5   5   7      112.97      115.60      3.43 o
  -4   5   7        4.25        3.34      2.31 o
  -3   5   7      932.23      969.67     14.92 o
  -2   5   7      171.88      169.59      6.76 o
  -1   5   7        0.98       -0.31      3.80 o
   0   5   7       22.55       14.66      4.23 o
   1   5   7      155.35      140.72      8.17 o
   2   5   7       85.75       71.46      7.47 o
   3   5   7        7.65        7.68     10.01 o
 -13   6   7      317.39      318.64     18.66 o
 -12   6   7      347.02      321.36     15.15 o
 -11   6   7      488.42      476.89     11.37 o
 -10   6   7      578.00      573.97     11.14 o
  -9   6   7      546.53      526.73     10.25 o
  -8   6   7     1075.86     1072.13     18.62 o
  -7   6   7     1565.34     1542.41     27.77 o
  -6   6   7      142.07      129.22      3.68 o
  -5   6   7      595.99      620.43     10.63 o
  -4   6   7     1094.49     1047.62     16.13 o
  -3   6   7      829.83      819.56     13.09 o
  -2   6   7      631.24      601.48     11.41 o
  -1   6   7      257.09      249.30      8.40 o
   0   6   7      118.34      146.04      9.79 o
   1   6   7      164.47      148.48      8.95 o
   2   6   7      236.71      241.25     11.60 o
   3   6   7      309.82      335.53     23.47 o
 -13   7   7        1.37        4.34      9.21 o
 -12   7   7       10.41        8.88      8.00 o
 -11   7   7        8.68        4.81      4.86 o
 -10   7   7        4.03        0.08      3.99 o
  -9   7   7       33.51       30.89      4.12 o
  -8   7   7      182.55      156.12      6.99 o
  -7   7   7      197.62      187.02      7.92 o
  -6   7   7       20.75       22.38      3.47 o
  -5   7   7      239.99      218.92      6.00 o
  -4   7   7      152.71      160.01      5.18 o
  -3   7   7      323.51      305.15      6.87 o
  -2   7   7        8.19        8.18      4.55 o
  -1   7   7      216.10      215.49      8.42 o
   0   7   7      238.98      224.08      8.94 o
   1   7   7       16.63        8.46      8.19 o
   2   7   7       32.47       35.81      9.70 o
 -13   8   7      122.41      135.12     15.70 o
 -12   8   7      177.76      204.37     10.24 o
 -11   8   7      228.70      230.31      8.23 o
 -10   8   7      419.32      409.01     11.29 o
  -9   8   7      602.55      584.63     15.61 o
  -8   8   7      307.41      278.46      7.49 o
  -7   8   7       88.79      105.59      4.91 o
  -6   8   7      542.45      537.41     11.20 o
  -5   8   7        2.65        0.59      3.58 o
  -4   8   7       26.03       25.62      4.67 o
  -3   8   7       49.96       42.53      7.12 o
  -2   8   7       15.94       19.75      6.03 o
  -1   8   7       58.37       77.90      7.37 o
   0   8   7       71.09       62.27      9.92 o
   1   8   7       12.04       13.17      9.19 o
 -13   9   7       66.99       60.26     10.04 o
 -12   9   7       70.84       62.64      7.03 o
 -11   9   7      142.08      132.73      7.60 o
 -10   9   7      345.56      355.73      9.91 o
  -9   9   7      208.13      207.53      7.72 o
  -8   9   7      616.46      624.65     13.09 o
  -7   9   7      410.03      419.97     14.75 o
  -6   9   7       87.68       94.25      6.19 o
  -5   9   7      888.93      900.06     18.58 o
  -4   9   7      456.38      428.30     13.57 o
  -3   9   7      198.46      180.24      9.18 o
  -2   9   7      367.32      378.82     13.90 o
  -1   9   7      282.73      299.59     12.33 o
 -13  10   7       39.86       36.46     15.45 o
 -12  10   7        1.22       -6.07      6.07 o
 -11  10   7       36.49       35.69      6.68 o
 -10  10   7        1.99       -3.35      5.00 o
  -9  10   7       39.01       31.52      5.39 o
  -8  10   7        0.03       -3.92      4.70 o
  -7  10   7      134.00      130.87      7.35 o
  -6  10   7       93.79      107.20      6.77 o
  -5  10   7       21.11       13.56      6.67 o
  -4  10   7       12.66        9.86      6.86 o
  -3  10   7       32.80       34.49      7.46 o
  -2  10   7       14.31       11.04      9.28 o
 -12  11   7      314.92      309.85     13.62 o
 -11  11   7      178.48      184.27      9.08 o
 -10  11   7      171.75      160.96     10.31 o
  -9  11   7      289.94      303.05      9.84 o
  -8  11   7      385.95      382.12     13.26 o
  -7  11   7      660.16      651.53     15.90 o
  -6  11   7      542.08      588.11     14.79 o
  -5  11   7      337.48      335.50     13.15 o
  -4  11   7      107.25      116.40      9.30 o
  -3  11   7       76.27       84.11      8.73 o
 -11  12   7      221.84      210.36     14.29 o
 -10  12   7      231.62      211.68      9.86 o
  -9  12   7      102.17      103.73      8.07 o
  -8  12   7      233.55      228.85     11.53 o
  -7  12   7       89.57      104.12      9.59 o
  -6  12   7       61.70       63.95      8.78 o
  -5  12   7      122.81      115.92     18.49 o
  -1 -12   8       21.43       12.38     15.27 o
   0 -12   8        2.34        1.21      7.53 o
   1 -12   8       10.25       13.07      7.17 o
   2 -12   8       46.64       49.29      7.69 o
   3 -12   8       38.42       39.25     11.83 o
   4 -12   8        7.54        2.72      9.61 o
   5 -12   8        0.53       -6.69      8.88 o
   6 -12   8       21.73        1.41     13.24 o
  -2 -11   8       33.77       21.27     13.40 o
  -1 -11   8      174.65      153.06     19.90 o
   0 -11   8      148.90      147.76      9.07 o
   1 -11   8      266.27      250.11     11.22 o
   2 -11   8      299.06      321.38     12.28 o
   3 -11   8      429.64      445.36     17.84 o
   4 -11   8      352.23      356.31     16.88 o
   5 -11   8      219.09      211.15     19.47 o
   6 -11   8      252.44      286.79     22.36 o
  -4 -10   8        0.09       -4.32      7.22 o
  -3 -10   8        8.57        4.75      6.93 o
  -2 -10   8       33.16       22.67      7.03 o
  -1 -10   8       29.13       26.69      6.58 o
   0 -10   8       22.19       21.65      6.33 o
   1 -10   8       19.30       25.66      6.40 o
   2 -10   8        5.98        7.15      5.84 o
   3 -10   8      178.73      189.33     11.40 o
   4 -10   8       49.04       49.86      8.49 o
   5 -10   8      280.83      301.14     14.96 o
   6 -10   8      116.23      112.37     10.59 o
   7 -10   8      181.14      177.69     13.94 o
  -5  -9   8      128.99      114.68      9.43 o
  -4  -9   8      156.27      147.54      9.31 o
  -3  -9   8      247.10      236.30     11.22 o
  -2  -9   8       93.33       88.79      7.62 o
  -1  -9   8       59.39       70.06      6.93 o
   0  -9   8       64.39       66.57      6.67 o
   1  -9   8      148.51      153.32      7.86 o
   2  -9   8      520.85      505.58     12.69 o
   3  -9   8       59.64       67.23      6.25 o
   4  -9   8      155.11      169.32     10.62 o
   5  -9   8      238.69      236.41     13.32 o
   6  -9   8       66.16       72.65      9.62 o
   7  -9   8       39.17       34.14      7.55 o
  -6  -8   8       88.81      102.33      9.14 o
  -5  -8   8      119.54      115.78      8.55 o
  -4  -8   8      291.67      307.10     11.87 o
  -3  -8   8      347.07      310.77     11.68 o
  -2  -8   8      141.90      138.37     15.61 o
  -1  -8   8      372.09      373.40     11.84 o
   0  -8   8      636.36      608.38     15.63 o
   1  -8   8      414.85      410.80      8.99 o
   2  -8   8      614.35      651.25     13.75 o
   3  -8   8      597.46      627.94     15.90 o
   4  -8   8      817.28      860.98     20.24 o
   5  -8   8      592.52      585.65     20.30 o
   6  -8   8     1034.21     1070.32     31.82 o
   7  -8   8      297.73      302.92     15.74 o
  -7  -7   8        1.43       -1.35      7.43 o
  -6  -7   8        3.67        1.90      6.68 o
  -5  -7   8        1.61        6.31      6.24 o
  -4  -7   8        9.34        9.63      5.87 o
  -3  -7   8        0.01       -5.37      5.37 o
  -2  -7   8      183.47      154.19     12.36 o
  -1  -7   8      256.05      224.12     12.22 o
   0  -7   8      281.25      245.25      6.52 o
   1  -7   8        0.46       -0.66      3.38 o
   2  -7   8      198.25      195.53      6.74 o
   3  -7   8        9.07        7.82      4.57 o
   4  -7   8       18.36       14.12      4.81 o
   5  -7   8       19.82       26.03      7.88 o
   6  -7   8        1.69       -5.24      6.17 o
   7  -7   8       59.12       65.70     10.37 o
   8  -7   8       32.04       29.32     10.03 o
  -8  -6   8      206.29      231.54     11.59 o
  -7  -6   8      319.43      348.28     13.10 o
  -6  -6   8     1376.95     1386.98     38.79 o
  -5  -6   8      871.91      855.11     26.10 o
  -4  -6   8      368.46      338.73     14.41 o
  -3  -6   8      713.35      709.53     21.83 o
  -2  -6   8      705.90      698.03     14.15 o
  -1  -6   8      543.95      526.10      9.86 o
   0  -6   8      147.83      153.32      5.82 o
   1  -6   8      628.47      671.23     13.60 o
   2  -6   8       78.35       84.73      4.59 o
   3  -6   8        3.74       -1.40      5.56 o
   4  -6   8      197.03      208.69     12.72 o
   5  -6   8       69.43       61.87      8.35 o
   6  -6   8        8.83        8.79      8.23 o
   7  -6   8       36.59       29.37      9.66 o
  -9  -5   8        3.53        7.17      7.82 o
  -8  -5   8       96.99       96.55      7.42 o
  -7  -5   8      969.30      984.97     24.09 o
  -6  -5   8      241.19      231.41     10.45 o
  -5  -5   8       41.14       41.98      5.96 o
  -4  -5   8      284.68      257.28      9.84 o
  -3  -5   8        4.37        3.51      2.23 o
  -2  -5   8     1090.11     1066.62     17.27 o
  -1  -5   8     1682.52     1721.26     35.67 o
   0  -5   8     1013.67     1010.66     18.83 o
   1  -5   8        9.03        6.49      3.18 o
   2  -5   8       64.57       68.20      4.05 o
   3  -5   8      305.23      318.18      7.79 o
   4  -5   8      486.61      511.22     18.09 o
   5  -5   8      821.06      812.66     25.75 o
   6  -5   8      507.82      475.06     18.85 o
   7  -5   8      309.66      289.46     16.26 o
 -10  -4   8       36.88       49.21     13.85 o
  -9  -4   8       30.42       19.82      7.03 o
  -8  -4   8       20.16       31.25      5.86 o
  -7  -4   8        1.23        2.18      4.92 o
  -6  -4   8       23.01       17.69      5.61 o
  -5  -4   8      108.14      108.62      7.33 o
  -4  -4   8       18.80       21.49      2.44 o
  -3  -4   8       90.74       85.38      3.59 o
  -2  -4   8       28.32       27.69      2.96 o
  -1  -4   8       26.12       16.18      6.55 o
   0  -4   8      201.50      205.04      7.55 o
   1  -4   8       15.28       18.90      3.13 o
   2  -4   8       22.01       21.67      3.06 o
   3  -4   8      112.31      104.27      5.71 o
   4  -4   8        4.93       16.74      7.14 o
   5  -4   8       54.85       57.44      8.85 o
   6  -4   8       10.84        3.87     11.50 o
   7  -4   8       58.82       66.96     14.85 o
 -10  -3   8       34.33       38.00      7.20 o
  -9  -3   8      230.87      242.33     11.52 o
  -8  -3   8       75.49       71.42      6.94 o
  -7  -3   8       67.07       70.92      5.13 o
  -6  -3   8      474.98      484.17     12.73 o
  -5  -3   8      230.27      209.95      6.45 o
  -4  -3   8      965.41     1015.71     19.16 o
  -3  -3   8     4172.50     4362.95     73.00 o
  -2  -3   8     2100.13     2138.83     36.76 o
  -1  -3   8     1588.77     1542.57     39.99 o
   0  -3   8      847.31      816.74     18.50 o
   1  -3   8     1429.99     1457.52     30.68 o
   2  -3   8      951.84      994.86     23.01 o
   3  -3   8      794.64      805.30     18.63 o
   4  -3   8      678.19      612.05     33.62 o
   5  -3   8      189.54      188.48     14.18 o
   6  -3   8      167.51      176.93     22.81 o
   7  -3   8       47.46       56.62     10.41 o
 -11  -2   8        6.09       -0.75      7.62 o
 -10  -2   8       36.14       30.50      7.13 o
  -9  -2   8       31.13       33.93      5.34 o
  -8  -2   8      875.44      852.83     17.36 o
  -7  -2   8     1117.91     1125.45     24.55 o
  -6  -2   8        5.49        2.50      2.87 o
  -5  -2   8      262.69      308.26      7.95 o
  -4  -2   8      355.56      318.98      7.77 o
  -3  -2   8      728.53      721.36     13.94 o
  -2  -2   8      654.71      570.55     36.07 o
  -1  -2   8     1116.84     1120.70     45.92 o
   0  -2   8      219.90      196.25      7.43 o
   1  -2   8      304.37      281.16     12.34 o
   2  -2   8      815.88      772.93     20.00 o
   3  -2   8      762.94      712.85     19.49 o
   4  -2   8      683.73      690.09     22.71 o
   5  -2   8      206.84      184.24     41.90 o
   6  -2   8      209.49      211.45     29.32 o
   7  -2   8      133.66      157.03     13.80 o
 -11  -1   8       96.00       85.17      8.38 o
 -10  -1   8      174.41      170.95      7.69 o
  -9  -1   8      181.84      194.57      7.76 o
  -8  -1   8      780.79      801.49     16.40 o
  -7  -1   8      140.06      142.81      5.22 o
  -6  -1   8      590.91      603.54     12.59 o
  -5  -1   8      189.15      162.68      6.84 o
  -4  -1   8      539.82      477.61     12.07 o
  -3  -1   8       97.76       62.56      7.05 o
  -2  -1   8      492.92      493.10     12.36 o
  -1  -1   8      403.08      401.38     14.91 o
   0  -1   8      233.03      271.38      8.92 o
   1  -1   8      390.20      437.43     11.97 o
   2  -1   8       27.07       35.86      4.67 o
   3  -1   8       82.25       92.27      6.41 o
   4  -1   8        0.64       -0.42      9.89 o
   5  -1   8        0.05        3.53      8.36 o
   6  -1   8       54.43       60.35     11.02 o
 -12   0   8      213.66      250.08     42.96 o
 -11   0   8      170.87      181.10      8.17 o
 -10   0   8      360.08      350.66     10.44 o
  -9   0   8      693.40      720.37     15.46 o
  -8   0   8      461.09      445.93      9.73 o
  -7   0   8      205.34      214.98      6.41 o
  -6   0   8      987.64      919.33     20.14 o
  -5   0   8      869.68      860.02     23.10 o
  -4   0   8     1671.85     1539.94     32.04 o
  -3   0   8     1228.87     1212.32     25.87 o
  -2   0   8     1399.98     1424.63     30.03 o
  -1   0   8      805.57      778.84     20.08 o
   0   0   8      720.16      715.43     17.00 o
   1   0   8      439.18      433.00     12.06 o
   2   0   8      568.44      582.70     14.96 o
   3   0   8      457.71      456.53     13.81 o
   4   0   8      268.74      259.04     14.15 o
   5   0   8      309.99      321.75     18.71 o
   6   0   8      122.43      102.87     12.61 o
 -12   1   8       66.63       63.14      8.35 o
 -11   1   8       38.47       29.15      5.70 o
 -10   1   8        3.69        1.48      4.76 o
  -9   1   8       37.97       45.38      4.89 o
  -8   1   8      220.51      215.11      6.59 o
  -7   1   8      115.16      110.48      5.34 o
  -6   1   8       74.71       82.02      6.21 o
  -5   1   8       56.30       66.41      5.81 o
  -4   1   8      433.37      475.49     10.45 o
  -3   1   8      680.88      707.54     16.48 o
  -2   1   8      688.16      772.68     16.17 o
  -1   1   8       65.25       60.76      3.86 o
   0   1   8      582.33      581.41     18.40 o
   1   1   8       72.11       56.60      6.11 o
   2   1   8      238.05      250.43      9.56 o
   3   1   8      219.77      183.25     17.46 o
   4   1   8      230.81      232.43     22.42 o
   5   1   8      156.89      139.97     12.88 o
 -12   2   8      326.18      318.91     12.86 o
 -11   2   8      298.38      307.69     11.89 o
 -10   2   8       80.90       80.65      5.59 o
  -9   2   8      218.31      209.26      6.83 o
  -8   2   8      216.74      197.16      6.30 o
  -7   2   8      357.12      327.53      7.75 o
  -6   2   8      317.51      318.77      8.18 o
  -5   2   8      350.42      319.10      8.09 o
  -4   2   8      156.04      147.68     11.22 o
  -3   2   8      118.37      103.38      4.33 o
  -2   2   8       65.14       55.74      3.29 o
  -1   2   8      283.70      306.83      6.87 o
   0   2   8       90.09       86.48      5.16 o
   1   2   8      129.47      131.90     12.37 o
   2   2   8       59.48       61.18      6.31 o
   3   2   8       12.62        7.21      5.90 o
   4   2   8       16.91       10.40      8.88 o
   5   2   8        0.70       -2.53     10.07 o
 -13   3   8      125.54      121.61      9.37 o
 -12   3   8      233.94      231.48     11.27 o
 -11   3   8      204.76      223.94     10.21 o
 -10   3   8      394.70      401.51     10.99 o
  -9   3   8      607.74      596.28     17.68 o
  -8   3   8      616.22      646.60     12.26 o
  -7   3   8      811.07      749.52     13.50 o
  -6   3   8      796.51      815.60     13.00 o
  -5   3   8     1036.90      983.54     18.17 o
  -4   3   8      195.87      197.10      5.72 o
  -3   3   8      510.73      494.98      9.74 o
  -2   3   8     1877.57     1935.32     30.32 o
  -1   3   8      839.29      842.47     14.50 o
   0   3   8      345.11      352.11      9.22 o
   1   3   8     1286.81     1108.10     74.30 o
   2   3   8      552.29      540.03     15.52 o
   3   3   8      251.17      262.98     11.53 o
   4   3   8      139.64      152.15     18.31 o
 -13   4   8        0.63       -6.21      8.37 o
 -12   4   8       24.76        6.61      6.74 o
 -11   4   8        0.16       -2.94      5.94 o
 -10   4   8       54.89       48.39      5.51 o
  -9   4   8      131.94      132.87      5.25 o
  -8   4   8      279.61      245.47      6.59 o
  -7   4   8      119.42      121.87      3.90 o
  -6   4   8      131.44      110.25      5.20 o
  -5   4   8       29.58       31.54      3.05 o
  -4   4   8      487.62      473.80      9.53 o
  -3   4   8      512.93      538.58     10.54 o
  -2   4   8       14.18       13.78      3.11 o
  -1   4   8      317.69      291.38      8.54 o
   0   4   8       20.50       26.91      4.43 o
   1   4   8       47.60       46.18      6.62 o
   2   4   8      102.72       87.75     16.82 o
   3   4   8       96.90      116.03      8.91 o
 -13   5   8      217.87      213.06     12.89 o
 -12   5   8       63.66       76.10      8.09 o
 -11   5   8       45.23       52.37      6.19 o
 -10   5   8      232.67      237.93      8.72 o
  -9   5   8     1515.89     1454.23     31.78 o
  -8   5   8     1017.24     1041.62     17.16 o
  -7   5   8      368.40      368.40      7.06 o
  -6   5   8      560.73      568.48      9.34 o
  -5   5   8      547.35      505.83     13.18 o
  -4   5   8     2608.03     2632.48     37.08 o
  -3   5   8     1301.48     1336.60     21.98 o
  -2   5   8     1308.83     1352.75     25.18 o
  -1   5   8      222.76      222.31      7.88 o
   0   5   8        5.94        2.37      4.39 o
   1   5   8       83.33       93.48      8.02 o
   2   5   8       86.03       85.38      8.30 o
   3   5   8       53.06       37.01     10.05 o
 -13   6   8      183.37      202.63     12.76 o
 -12   6   8       46.34       59.31      7.76 o
 -11   6   8      152.29      149.28      7.70 o
 -10   6   8      352.93      367.23      9.62 o
  -9   6   8      659.67      622.69     11.60 o
  -8   6   8     1061.45      998.43     23.37 o
  -7   6   8      292.00      315.71      6.58 o
  -6   6   8      493.02      467.45      8.84 o
  -5   6   8      875.90      874.58     14.12 o
  -4   6   8      145.86      153.85      5.02 o
  -3   6   8      866.77      858.40     15.29 o
  -2   6   8      694.87      728.82     15.70 o
  -1   6   8      115.27      132.46      6.63 o
   0   6   8      269.82      271.33     11.54 o
   1   6   8      181.03      178.21     10.17 o
   2   6   8       67.28       70.78      9.12 o
 -13   7   8       25.33       30.35     13.12 o
 -12   7   8      151.54      138.91      9.21 o
 -11   7   8       90.75       79.90      6.79 o
 -10   7   8       11.05        8.83      4.40 o
  -9   7   8       37.76       36.20      4.51 o
  -8   7   8       13.42       11.03      3.74 o
  -7   7   8      232.91      243.85      7.40 o
  -6   7   8      255.56      250.87      6.60 o
  -5   7   8       93.53       90.67      4.28 o
  -4   7   8      106.36      113.78      4.56 o
  -3   7   8       11.71        9.71      4.58 o
  -2   7   8       17.98       12.93      5.04 o
  -1   7   8       94.02       83.41      6.26 o
   0   7   8       39.95       45.38      7.64 o
   1   7   8       13.33        8.25      8.88 o
 -13   8   8       26.89       12.16     12.78 o
 -12   8   8      187.32      174.32     10.17 o
 -11   8   8      309.74      329.83      9.99 o
 -10   8   8      644.34      637.50     12.41 o
  -9   8   8      339.47      362.78      8.83 o
  -8   8   8       27.91       27.93      4.33 o
  -7   8   8       29.01       34.75      4.56 o
  -6   8   8       29.67       36.23      4.46 o
  -5   8   8      141.05      142.27      5.89 o
  -4   8   8      243.60      240.15     10.47 o
  -3   8   8      182.07      197.86      9.48 o
  -2   8   8      248.76      243.57     11.11 o
  -1   8   8      173.89      172.60     17.52 o
   0   8   8       75.54       76.45     10.79 o
 -13   9   8       40.80       50.22     10.26 o
 -12   9   8       70.11       65.50      7.37 o
 -11   9   8      108.81      119.58      8.79 o
 -10   9   8       64.91       71.92      6.08 o
  -9   9   8      107.34      110.14      7.26 o
  -8   9   8      284.56      302.56      9.21 o
  -7   9   8      146.26      144.79      8.04 o
  -6   9   8      715.44      747.18     16.48 o
  -5   9   8      447.50      445.14     14.13 o
  -4   9   8      187.21      178.43      9.41 o
  -3   9   8      265.87      266.23     11.62 o
  -2   9   8      194.23      211.12     10.83 o
  -1   9   8      116.40      125.23     12.19 o
 -12  10   8       48.77       48.73      8.65 o
 -11  10   8       25.68       25.42      6.50 o
 -10  10   8        1.63       -1.00      6.08 o
  -9  10   8       99.35      101.59      6.60 o
  -8  10   8        0.62       -0.29      5.67 o
  -7  10   8       20.32       12.34      5.71 o
  -6  10   8       60.06       52.34      9.99 o
  -5  10   8       19.18       19.06      7.27 o
  -4  10   8       10.59        5.39      7.31 o
  -3  10   8        0.67        0.71      7.32 o
 -11  11   8      445.96      419.67     15.25 o
 -10  11   8      327.04      332.65     12.57 o
  -9  11   8      424.57      433.07     13.03 o
  -8  11   8      242.62      256.35     11.55 o
  -7  11   8       80.33       88.27      9.22 o
  -6  11   8       69.06       74.02     10.15 o
  -5  11   8      232.28      230.93     17.93 o
 -10  12   8        0.91       -9.37     13.64 o
  -9  12   8       28.95       21.66      8.12 o
  -8  12   8       51.62       52.61      8.88 o
  -7  12   8       23.95       22.12     15.79 o
   0 -12   9       36.40       32.47     16.25 o
   1 -12   9      106.59      110.91      8.97 o
   2 -12   9      116.79      109.13     19.04 o
   3 -12   9       89.84       89.60     11.18 o
   4 -12   9      173.35      202.54     20.21 o
  -2 -11   9      127.43      122.31     19.21 o
  -1 -11   9      124.54      107.77      9.00 o
   0 -11   9       29.07       39.28      7.72 o
   1 -11   9      187.15      175.57      9.68 o
   2 -11   9      352.66      391.45     29.39 o
   3 -11   9      327.13      350.21     16.22 o
   4 -11   9      130.70      126.01     11.26 o
   5 -11   9       41.16       37.99     15.33 o
  -4 -10   9       20.42       16.52     14.07 o
  -3 -10   9        2.76       -4.63      7.05 o
  -2 -10   9       11.49        7.19      6.91 o
  -1 -10   9       22.02       15.96      6.86 o
   0 -10   9       52.62       47.62      7.10 o
   1 -10   9        0.02       -5.03      5.03 o
   2 -10   9        4.95       -3.31      8.00 o
   3 -10   9        4.48       -5.06      8.02 o
   4 -10   9       53.71       45.43      8.70 o
   5 -10   9       20.29       17.42     13.82 o
   6 -10   9      127.49      152.04     18.61 o
  -5  -9   9       25.09       26.28      8.21 o
  -4  -9   9      177.17      178.22     10.14 o
  -3  -9   9      215.37      221.52     10.96 o
  -2  -9   9      163.91      172.42     23.77 o
  -1  -9   9      384.97      417.54     13.48 o
   0  -9   9      246.88      267.70     13.73 o
   1  -9   9      548.33      591.45     15.96 o
   2  -9   9      260.64      276.90     18.12 o
   3  -9   9      385.08      399.13     12.66 o
   4  -9   9      454.75      473.01     18.20 o
   5  -9   9      163.58      110.24     25.05 o
   6  -9   9      216.99      205.07     13.41 o
  -6  -8   9       32.70       38.22      9.10 o
  -5  -8   9      161.42      152.42      9.90 o
  -4  -8   9      177.58      156.72      9.26 o
  -3  -8   9      119.01      119.47      8.03 o
  -2  -8   9      486.39      476.98     14.11 o
  -1  -8   9       41.25       55.25      5.51 o
   0  -8   9       47.08       52.78      5.90 o
   1  -8   9      316.78      342.99     11.18 o
   2  -8   9      514.02      537.57     12.45 o
   3  -8   9      549.29      586.71     15.53 o
   4  -8   9      359.23      353.82     15.47 o
   5  -8   9      185.81      157.11     11.39 o
   6  -8   9       30.72       27.45      9.48 o
   7  -8   9       12.58       12.23      9.52 o
  -7  -7   9        7.84        1.93      6.62 o
  -6  -7   9       35.77       36.02      7.02 o
  -5  -7   9      285.11      289.45     29.03 o
  -4  -7   9        5.24        1.12      5.87 o
  -3  -7   9       99.23       95.54      6.19 o
  -2  -7   9      207.77      203.39      7.91 o
  -1  -7   9      199.99      200.35      9.24 o
   0  -7   9       39.83       36.52      4.19 o
   1  -7   9      207.06      205.00      7.19 o
   2  -7   9      429.63      406.46     10.13 o
   3  -7   9       33.23       24.85      5.27 o
   4  -7   9       14.86        2.56      7.45 o
   5  -7   9       21.19       21.09      8.17 o
   6  -7   9        1.98       -1.43      8.62 o
   7  -7   9        8.96        3.32     11.15 o
  -8  -6   9       72.01       68.62      9.01 o
  -7  -6   9      372.09      391.94     14.44 o
  -6  -6   9      680.01      686.23     30.46 o
  -5  -6   9      166.73      151.79      8.80 o
  -4  -6   9      338.16      339.07     16.35 o
  -3  -6   9      330.79      323.50     11.15 o
  -2  -6   9      221.18      222.25     16.82 o
  -1  -6   9      700.32      674.11     20.10 o
   0  -6   9      180.89      190.57      6.59 o
   1  -6   9      753.29      808.72     16.01 o
   2  -6   9      584.41      597.47     12.70 o
   3  -6   9      355.05      385.40     15.44 o
   4  -6   9      224.23      217.60     12.97 o
   5  -6   9      361.15      377.75     16.85 o
   6  -6   9      202.23      167.16     15.99 o
   7  -6   9       91.63       95.69     12.75 o
  -9  -5   9       11.38       10.46      7.66 o
  -8  -5   9       24.23       25.57      6.80 o
  -7  -5   9       43.36       39.22      8.92 o
  -6  -5   9       79.79       77.58     23.05 o
  -5  -5   9      144.90      141.06     16.52 o
  -4  -5   9       19.55       18.89      6.98 o
  -3  -5   9      576.83      581.76     14.44 o
  -2  -5   9      231.29      255.00      7.14 o
  -1  -5   9      711.77      719.01     24.51 o
   0  -5   9      490.86      489.63     10.91 o
   1  -5   9      983.80      992.81     18.83 o
   2  -5   9      336.94      355.78     13.74 o
   3  -5   9      211.62      241.88     12.47 o
   4  -5   9      181.67      184.49     24.40 o
   5  -5   9      228.65      203.19     37.18 o
   6  -5   9      205.66      175.52     15.31 o
   7  -5   9      124.82      119.21     19.34 o
  -9  -4   9      441.77      444.57     15.45 o
  -8  -4   9      283.99      313.66     13.88 o
  -7  -4   9      133.68      122.92     10.05 o
  -6  -4   9       21.99       17.57      7.37 o
  -5  -4   9      173.18      175.77      7.34 o
  -4  -4   9      322.50      332.49      8.34 o
  -3  -4   9      154.46      173.94      6.57 o
  -2  -4   9      499.10      473.62     10.42 o
  -1  -4   9      259.63      267.04     11.18 o
   0  -4   9      288.22      268.21      9.02 o
   1  -4   9       77.53       77.20      4.38 o
   2  -4   9       31.70       41.13      4.91 o
   3  -4   9       63.00       63.87      7.94 o
   4  -4   9       52.78       38.38      8.33 o
   5  -4   9       61.58       61.20     12.19 o
   6  -4   9       14.49       15.59     12.56 o
 -10  -3   9      258.56      292.21     18.51 o
  -9  -3   9      343.17      327.89     12.93 o
  -8  -3   9      384.25      389.06     13.23 o
  -7  -3   9      690.48      734.13     17.78 o
  -6  -3   9      642.47      672.78     16.64 o
  -5  -3   9      436.64      454.89     11.45 o
  -4  -3   9     1074.69     1068.27     19.85 o
  -3  -3   9      567.15      595.00     15.48 o
  -2  -3   9     1176.73     1222.87     26.41 o
  -1  -3   9      503.82      450.68     14.76 o
   0  -3   9      619.25      624.11     15.38 o
   1  -3   9     1241.07     1304.97     25.89 o
   2  -3   9      625.79      674.81     17.34 o
   3  -3   9      639.69      625.23     21.16 o
   4  -3   9      708.56      681.37     22.93 o
   5  -3   9      503.48      479.31     35.89 o
   6  -3   9      155.00      141.89     12.98 o
 -11  -2   9       11.95       10.97      7.62 o
 -10  -2   9        5.65        6.15      7.09 o
  -9  -2   9       59.50       52.33      7.25 o
  -8  -2   9       50.45       46.27      5.30 o
  -7  -2   9       17.82       18.42      4.19 o
  -6  -2   9       82.77       74.41      5.58 o
  -5  -2   9      159.92      177.00      7.55 o
  -4  -2   9       10.40       15.38      4.77 o
  -3  -2   9       11.29        8.21      3.84 o
  -2  -2   9      419.39      353.22     12.94 o
  -1  -2   9       86.22       71.11      5.91 o
   0  -2   9      302.39      280.58      9.39 o
   1  -2   9       32.22       35.18      4.95 o
   2  -2   9      374.77      381.67     12.64 o
   3  -2   9      241.06      224.56     17.97 o
   4  -2   9      364.46      347.07     16.31 o
   5  -2   9      194.09      202.04     13.27 o
   6  -2   9      100.52      118.51     12.57 o
 -11  -1   9      230.40      255.24     12.04 o
 -10  -1   9      255.32      278.95      9.90 o
  -9  -1   9      483.55      496.61     13.00 o
  -8  -1   9      193.46      213.40      7.05 o
  -7  -1   9      210.59      224.31      7.64 o
  -6  -1   9     1231.62     1250.30     27.31 o
  -5  -1   9     1510.57     1445.79     30.76 o
  -4  -1   9      740.94      725.32     21.05 o
  -3  -1   9      600.90      604.97     14.82 o
  -2  -1   9      372.34      386.87     11.01 o
  -1  -1   9      572.52      599.27     21.58 o
   0  -1   9      116.24      129.50      7.68 o
   1  -1   9      979.52      926.39     21.40 o
   2  -1   9      180.98      143.88     11.20 o
   3  -1   9      107.56      126.98     11.41 o
   4  -1   9       22.24       10.07      8.29 o
   5  -1   9        4.50        9.98      9.58 o
 -12   0   9       62.91       60.93     10.85 o
 -11   0   9      184.13      195.12     14.23 o
 -10   0   9      148.21      160.20      7.48 o
  -9   0   9      243.89      247.39      8.82 o
  -8   0   9      346.65      364.91      8.89 o
  -7   0   9      249.11      210.89      9.37 o
  -6   0   9      538.83      587.42     18.30 o
  -5   0   9      550.74      532.51     13.56 o
  -4   0   9      777.24      737.48     17.27 o
  -3   0   9     1175.80     1033.81     22.92 o
  -2   0   9     1339.89     1249.84     27.12 o
  -1   0   9      395.39      380.38     16.11 o
   0   0   9      233.75      215.11      8.76 o
   1   0   9      489.74      463.78     13.11 o
   2   0   9      160.30      180.82     11.83 o
   3   0   9      693.36      692.22     23.52 o
   4   0   9      321.07      317.52     17.52 o
   5   0   9      217.39      204.48     14.59 o
 -12   1   9       51.70       61.05      8.18 o
 -11   1   9       65.20       63.20      7.55 o
 -10   1   9        4.60        5.62      4.91 o
  -9   1   9        0.09       -1.01      3.91 o
  -8   1   9      115.17      117.57      7.16 o
  -7   1   9       10.07        1.04      3.57 o
  -6   1   9       80.03       75.13      7.51 o
  -5   1   9       17.32       24.67      4.15 o
  -4   1   9       40.36       40.18      3.85 o
  -3   1   9      235.90      249.32     11.62 o
  -2   1   9       36.86       35.43      3.84 o
  -1   1   9      276.14      274.38      7.81 o
   0   1   9       37.11       35.49      5.22 o
   1   1   9      278.50      282.09     10.30 o
   2   1   9      134.91      114.76     10.51 o
   3   1   9      289.70      288.50     15.48 o
   4   1   9      120.03      106.83     20.15 o
 -12   2   9      213.07      216.97     13.47 o
 -11   2   9      512.54      517.29     15.43 o
 -10   2   9      314.38      320.89     10.70 o
  -9   2   9      729.03      731.25     16.18 o
  -8   2   9      412.98      371.08      8.82 o
  -7   2   9      523.46      476.64      9.84 o
  -6   2   9      561.84      580.43     20.39 o
  -5   2   9     1161.33     1115.07     24.51 o
  -4   2   9     1204.75     1232.83     26.84 o
  -3   2   9       25.96       25.59      3.72 o
  -2   2   9      204.60      210.09      7.01 o
  -1   2   9       26.23       21.00      3.66 o
   0   2   9      207.74      223.59     16.83 o
   1   2   9      524.14      501.24     14.49 o
   2   2   9      305.69      290.26     11.46 o
   3   2   9       24.08       25.72      9.59 o
   4   2   9        3.94        5.44     10.30 o
 -13   3   9       22.73       19.06      7.96 o
 -12   3   9      126.39      133.39      9.47 o
 -11   3   9      190.02      178.78     12.36 o
 -10   3   9       48.13       60.83      5.80 o
  -9   3   9      804.37      760.90     15.16 o
  -8   3   9      509.59      510.29     12.26 o
  -7   3   9      426.99      412.82      9.09 o
  -6   3   9     1441.33     1442.89     40.92 o
  -5   3   9      895.53      894.86     17.44 o
  -4   3   9      689.13      705.11     13.06 o
  -3   3   9     1653.94     1715.91     34.33 o
  -2   3   9      571.54      566.98     10.96 o
  -1   3   9      232.05      220.14      7.71 o
   0   3   9      301.24      279.07     10.64 o
   1   3   9      270.79      275.25     14.20 o
   2   3   9      447.77      473.47     15.21 o
   3   3   9      207.89      204.84     14.27 o
 -13   4   9       14.14       13.23      7.61 o
 -12   4   9       28.99       20.05      7.12 o
 -11   4   9        2.01        2.78      5.44 o
 -10   4   9        1.94        5.49      5.02 o
  -9   4   9        0.91       -0.19      4.59 o
  -8   4   9        2.13        3.72      3.36 o
  -7   4   9        0.49       -1.08      2.99 o
  -6   4   9       89.32       91.78      4.47 o
  -5   4   9      105.68      101.46      7.41 o
  -4   4   9        1.73        7.43      3.35 o
  -3   4   9        4.01        1.69      3.31 o
  -2   4   9        1.28       -3.85      3.85 o
  -1   4   9      221.12      200.34      7.69 o
   0   4   9       96.02       80.99      7.21 o
   1   4   9        0.61       -6.03      6.03 o
   2   4   9       48.99       27.12      9.25 o
 -13   5   9      263.63      263.54     14.28 o
 -12   5   9      452.46      490.16     17.70 o
 -11   5   9       82.04      103.43      6.95 o
 -10   5   9      118.13      129.12      7.03 o
  -9   5   9      337.33      336.15      9.06 o
  -8   5   9      810.26      759.32     20.44 o
  -7   5   9      710.77      678.15     15.74 o
  -6   5   9      958.36      953.42     18.84 o
  -5   5   9     2186.72     2108.54     33.30 o
  -4   5   9      604.67      631.84     11.08 o
  -3   5   9      165.32      171.20      7.13 o
  -2   5   9     1168.66     1186.36     22.84 o
  -1   5   9      414.93      444.55     12.98 o
   0   5   9       90.24       81.62      8.10 o
   1   5   9      209.34      213.73     10.81 o
   2   5   9       42.73       31.44      8.30 o
 -13   6   9       10.26        5.13      9.59 o
 -12   6   9        4.53       -5.40      6.00 o
 -11   6   9       82.65       48.82      6.41 o
 -10   6   9       39.96       28.49      5.18 o
  -9   6   9      512.15      509.81     11.45 o
  -8   6   9      134.82      124.40      9.80 o
  -7   6   9       34.58       41.02      3.90 o
  -6   6   9      110.74      126.47      5.63 o
  -5   6   9       10.45       11.32      3.70 o
  -4   6   9      162.35      154.21      6.18 o
  -3   6   9      300.52      305.11      8.15 o
  -2   6   9      615.52      604.49     14.23 o
  -1   6   9      265.13      271.21     11.91 o
   0   6   9      163.74      138.25      9.48 o
   1   6   9      115.39      107.31      9.68 o
 -13   7   9       62.42       78.48     15.42 o
 -12   7   9      205.06      188.48     14.64 o
 -11   7   9      309.62      303.34      8.80 o
 -10   7   9      147.35      141.42      7.82 o
  -9   7   9      384.44      377.26      9.78 o
  -8   7   9       34.80       35.55      4.34 o
  -7   7   9      143.70      155.02      6.29 o
  -6   7   9        5.04       -0.41      3.42 o
  -5   7   9        1.53        4.64      3.84 o
  -4   7   9        0.93        4.43      4.82 o
  -3   7   9       16.57       14.32      5.11 o
  -2   7   9        3.91        0.19      5.31 o
  -1   7   9        2.17       -2.57      7.13 o
   0   7   9        0.03        3.16      7.74 o
 -13   8   9      127.65      131.26     18.86 o
 -12   8   9      217.67      251.36     10.46 o
 -11   8   9      291.61      274.61      9.46 o
 -10   8   9      155.53      196.20      7.09 o
  -9   8   9      389.22      386.86      9.39 o
  -8   8   9      145.57      147.76      6.58 o
  -7   8   9      153.72      169.59      6.65 o
  -6   8   9      418.03      392.47      9.75 o
  -5   8   9      758.45      748.05     16.54 o
  -4   8   9      312.59      330.79     10.79 o
  -3   8   9      289.60      299.48     10.49 o
  -2   8   9      316.78      347.64     13.77 o
  -1   8   9       14.23       17.67      9.79 o
 -12   9   9       14.13        4.14      7.51 o
 -11   9   9      126.60      116.40      7.87 o
 -10   9   9      187.43      171.64      6.95 o
  -9   9   9      187.38      162.54      8.37 o
  -8   9   9       87.94       87.88      7.99 o
  -7   9   9       71.31       70.41      5.59 o
  -6   9   9       42.00       40.46      7.78 o
  -5   9   9      100.73      114.66      8.74 o
  -4   9   9       75.55       78.43     14.18 o
  -3   9   9      162.54      159.21     13.86 o
 -12  10   9      117.22      119.80      9.96 o
 -11  10   9       46.35       56.63      8.52 o
 -10  10   9      107.45      109.56      8.26 o
  -9  10   9      117.21      123.81      8.11 o
  -8  10   9       37.07       37.10      6.64 o
  -7  10   9       30.10       31.08      6.26 o
  -6  10   9      124.61      138.21     10.71 o
  -5  10   9       69.10       78.85     14.31 o
  -4  10   9       79.58       93.87      9.13 o
 -11  11   9      139.53      155.24     18.95 o
 -10  11   9      223.70      205.28     26.94 o
  -9  11   9      357.90      380.63     14.92 o
  -8  11   9      186.70      204.55      9.56 o
  -7  11   9       72.48       68.88      8.92 o
  -6  11   9       95.91      123.64     10.18 o
  -1 -11  10       64.69       67.90     12.88 o
   0 -11  10       93.75       92.04      8.83 o
   1 -11  10       86.25       79.11     17.38 o
   2 -11  10       49.95       50.31      9.86 o
   3 -11  10       58.28       79.93     10.84 o
   4 -11  10      178.67      207.08     20.49 o
  -3 -10  10       42.91       45.24      8.36 o
  -2 -10  10        1.24       -5.79      7.08 o
  -1 -10  10        4.51        4.00      5.95 o
   0 -10  10       74.07       75.87      7.26 o
   1 -10  10       53.32       43.41      9.46 o
   2 -10  10        0.51       -8.25      8.25 o
   3 -10  10       15.51       14.70      8.65 o
   4 -10  10        0.93        2.21     13.18 o
   5 -10  10        0.17       -6.57     13.51 o
  -5  -9  10      102.68       75.04     17.17 o
  -4  -9  10      302.65      327.04     18.50 o
  -3  -9  10      278.97      296.28     10.78 o
  -2  -9  10      694.34      663.29     32.14 o
  -1  -9  10      625.47      623.06     17.41 o
   0  -9  10      213.47      210.67     11.23 o
   1  -9  10      466.20      507.25     15.01 o
   2  -9  10      516.17      518.06     19.90 o
   3  -9  10      593.74      595.26     31.91 o
   4  -9  10      227.31      237.67     14.13 o
   5  -9  10      186.73      171.67     19.20 o
  -6  -8  10       98.10       81.20     10.12 o
  -5  -8  10       12.41       17.58      6.51 o
  -4  -8  10       15.63       17.48      6.01 o
  -3  -8  10       83.95       81.96     10.59 o
  -2  -8  10       38.39       37.56      6.91 o
  -1  -8  10       61.91       51.54      6.50 o
   0  -8  10        1.07       -2.25      5.54 o
   1  -8  10      155.93      146.57      7.75 o
   2  -8  10       44.75       50.09      6.25 o
   3  -8  10      196.26      201.36     12.47 o
   4  -8  10       70.34       55.20     14.56 o
   5  -8  10       57.52       63.19     11.01 o
   6  -8  10        2.25       -9.15      9.15 o
  -7  -7  10       90.12       86.14      9.46 o
  -6  -7  10      500.77      503.46     16.58 o
  -5  -7  10      212.69      211.78     14.54 o
  -4  -7  10      152.00      178.78     11.50 o
  -3  -7  10       40.37       47.15      8.84 o
  -2  -7  10       17.82       21.03      6.03 o
  -1  -7  10       25.97       26.54      9.32 o
   0  -7  10      720.67      739.57     15.52 o
   1  -7  10      490.48      526.57     12.22 o
   2  -7  10      223.13      220.45     21.21 o
   3  -7  10       45.80       39.50     12.62 o
   4  -7  10        7.49        2.47      8.05 o
   5  -7  10       12.80       10.27      8.95 o
   6  -7  10       71.84       70.18     11.58 o
  -8  -6  10      124.85      116.08     12.30 o
  -7  -6  10        4.20       10.82      8.89 o
  -6  -6  10       10.62        3.73      8.16 o
  -5  -6  10      180.90      155.26     13.13 o
  -4  -6  10      120.83      104.41      9.60 o
  -3  -6  10       49.53       66.08      8.36 o
  -2  -6  10      612.93      629.12     20.76 o
  -1  -6  10      154.20      152.86      7.29 o
   0  -6  10      266.45      268.65      8.24 o
   1  -6  10      775.93      801.18     16.28 o
   3  -6  10      373.99      382.02     19.86 o
   4  -6  10      215.32      188.50     12.26 o
   5  -6  10      293.81      326.69     16.54 o
   6  -6  10      320.50      345.15     17.64 o
  -8  -5  10      102.51       84.08      9.64 o
  -7  -5  10        8.18        5.43      8.79 o
  -6  -5  10       20.59       10.97      7.95 o
  -5  -5  10       20.98       15.86      7.73 o
  -4  -5  10       32.17       24.55      7.16 o
  -3  -5  10       28.98       26.88      4.62 o
  -2  -5  10      132.32      119.92      6.75 o
  -1  -5  10      127.76      115.63      6.48 o
   0  -5  10       60.40       58.01      4.73 o
   1  -5  10      324.38      324.37     10.15 o
   2  -5  10      224.85      208.77     12.48 o
   3  -5  10       70.28       76.69      9.33 o
   4  -5  10       45.49       40.04      9.15 o
   5  -5  10       77.10       82.38     10.98 o
   6  -5  10      146.20      122.75     12.54 o
  -9  -4  10      267.03      265.50     12.31 o
  -8  -4  10      296.81      317.84     13.00 o
  -7  -4  10      305.10      317.11     15.33 o
  -6  -4  10      465.00      461.73     17.64 o
  -5  -4  10      253.16      256.74      9.36 o
  -4  -4  10      206.29      213.53      8.47 o
  -3  -4  10      425.13      425.64     12.09 o
  -2  -4  10      555.41      566.17     15.86 o
  -1  -4  10      917.26      890.95     20.71 o
   0  -4  10       50.94       61.40      7.01 o
   1  -4  10      125.71      123.11      6.70 o
   2  -4  10       74.57       79.53      8.78 o
   3  -4  10       91.85       72.76      9.37 o
   4  -4  10      181.21      185.42     12.61 o
   5  -4  10      118.00      108.30     11.79 o
 -10  -3  10       86.56       95.61      9.43 o
  -9  -3  10      703.68      735.40     20.11 o
  -8  -3  10      432.88      433.45     14.94 o
  -7  -3  10      201.39      212.50     13.00 o
  -6  -3  10      622.59      661.08     16.72 o
  -5  -3  10      443.36      445.18     16.05 o
  -4  -3  10     1012.72      976.69     22.23 o
  -3  -3  10      919.05      926.49     21.25 o
  -2  -3  10      978.31      958.08     21.91 o
  -1  -3  10      509.43      494.43     13.32 o
   0  -3  10      316.70      344.40     10.99 o
   1  -3  10      585.83      623.05     16.88 o
   2  -3  10      550.38      566.37     19.88 o
   3  -3  10      463.40      449.05     17.94 o
   4  -3  10      246.61      211.54     32.17 o
   5  -3  10      288.60      291.11     16.45 o
 -11  -2  10       32.77       42.82     14.41 o
 -10  -2  10        6.56       10.97      7.32 o
  -9  -2  10       33.44       37.96      7.37 o
  -8  -2  10       70.62       73.70      5.88 o
  -7  -2  10       91.52       88.93      6.38 o
  -6  -2  10        2.03       -1.43      4.49 o
  -5  -2  10       29.42       21.51      4.68 o
  -4  -2  10        1.98        4.18      4.24 o
  -3  -2  10       16.96       20.34      4.37 o
  -2  -2  10      262.87      255.30      9.28 o
  -1  -2  10       33.08       24.53      4.79 o
   0  -2  10        0.42        2.59      4.71 o
   1  -2  10       11.12       11.88      4.98 o
   2  -2  10      238.05      189.30     11.96 o
   3  -2  10        4.09       -2.89      7.89 o
   4  -2  10        1.29        3.54      8.82 o
   5  -2  10       70.38       67.09     11.29 o
 -11  -1  10      268.28      280.13     12.73 o
 -10  -1  10      230.51      230.15     14.20 o
  -9  -1  10      283.21      298.76      9.94 o
  -8  -1  10       76.89       80.13      5.13 o
  -7  -1  10      130.47      137.15      7.17 o
  -6  -1  10      409.97      414.30     12.11 o
  -5  -1  10     1403.89     1388.06     29.86 o
  -4  -1  10      826.01      719.50     49.22 o
  -3  -1  10      915.07      914.77     21.10 o
  -2  -1  10     1873.63     1843.64     38.75 o
  -1  -1  10      110.09      133.66      6.87 o
   0  -1  10      504.89      526.85     14.39 o
   1  -1  10      715.38      657.65     21.78 o
   2  -1  10      347.74      325.21     11.40 o
   3  -1  10      149.54      156.08     11.78 o
   4  -1  10       93.39       93.09     11.48 o
 -11   0  10       68.89       64.71      7.93 o
 -10   0  10      103.12       99.34      6.80 o
  -9   0  10      187.87      181.75      6.95 o
  -8   0  10        2.28        0.31      3.93 o
  -7   0  10      145.16      143.29     25.42 o
  -6   0  10       90.97       74.55      8.19 o
  -5   0  10      132.58      127.27      8.68 o
  -4   0  10      636.43      583.52     14.93 o
  -3   0  10      283.06      249.08      9.13 o
  -2   0  10      175.96      159.62      7.81 o
  -1   0  10      309.27      309.13     13.23 o
   0   0  10      217.03      224.34     13.10 o
   1   0  10      529.86      513.62     14.61 o
   2   0  10      719.50      722.78     18.77 o
   3   0  10      233.92      218.97     37.81 o
   4   0  10       51.32       59.48     10.77 o
 -12   1  10       74.15       82.77      8.57 o
 -11   1  10       63.63       76.77      7.98 o
 -10   1  10      181.16      167.27     12.36 o
  -9   1  10       69.29       71.70      5.15 o
  -8   1  10       67.75       72.84      4.82 o
  -7   1  10       53.54       39.76      6.11 o
  -6   1  10      333.24      330.21     10.24 o
  -5   1  10       18.08       16.77      5.70 o
  -4   1  10      562.70      592.07     15.13 o
  -3   1  10        5.55       -3.08      3.50 o
  -2   1  10      160.52      139.42     10.14 o
  -1   1  10        4.33        2.02      4.86 o
   0   1  10        0.09       -4.47      4.93 o
   1   1  10        0.12        4.50      5.51 o
   2   1  10       41.72       49.13      6.96 o
   3   1  10        7.19        1.35      9.13 o
 -12   2  10      110.70      105.27      8.73 o
 -11   2  10      215.06      241.75     11.32 o
 -10   2  10      361.37      367.46     11.00 o
  -9   2  10      419.00      407.56      9.74 o
  -8   2  10      572.48      569.56     11.67 o
  -7   2  10       83.17       97.72      6.20 o
  -6   2  10      481.31      463.36     12.87 o
  -5   2  10      672.85      661.13     16.46 o
  -4   2  10      277.72      261.70      9.52 o
  -3   2  10      633.99      634.97     21.14 o
  -2   2  10      607.48      584.36     20.56 o
  -1   2  10      224.45      203.76      9.15 o
   0   2  10     1131.19     1006.63     30.23 o
   1   2  10      943.07      919.33     28.71 o
   2   2  10      198.23      208.02     10.50 o
   3   2  10      248.63      237.26     34.62 o
 -12   3  10       72.08       76.18      8.43 o
 -11   3  10      108.44      132.89      9.56 o
 -10   3  10      135.82      108.92      6.81 o
  -9   3  10      146.69      137.54      6.91 o
  -8   3  10       19.68       28.42      4.06 o
  -7   3  10       13.66        4.99      3.97 o
  -6   3  10      136.35      116.63     13.51 o
  -5   3  10     1255.74     1169.24     26.11 o
  -4   3  10     1991.80     2002.92     33.13 o
  -3   3  10      167.72      156.54      8.27 o
  -2   3  10      425.23      423.81     10.72 o
  -1   3  10       38.59       43.28      7.55 o
   0   3  10      233.42      246.58     10.73 o
   1   3  10      393.00      419.93     14.16 o
   2   3  10      332.55      353.38     13.73 o
 -13   4  10       94.52      112.78      9.89 o
 -12   4  10      280.97      296.45     12.57 o
 -11   4  10      337.17      324.00     11.09 o
 -10   4  10      198.66      176.92      8.03 o
  -9   4  10       49.61       60.08      5.72 o
  -8   4  10       33.38       40.17      4.18 o
  -7   4  10      726.70      731.44     13.69 o
  -6   4  10      166.09      166.01      6.10 o
  -5   4  10      291.61      294.76      9.33 o
  -4   4  10      241.94      244.61      7.25 o
  -3   4  10       61.82       56.94      5.26 o
  -2   4  10        2.80        3.50      4.51 o
  -1   4  10      180.12      184.75     12.81 o
   0   4  10       28.69       30.58      7.07 o
   1   4  10        0.52        0.12      6.38 o
   2   4  10        7.68       -6.42     10.07 o
 -13   5  10      235.28      249.33     17.81 o
 -12   5  10      558.95      558.00     14.93 o
 -11   5  10      656.18      631.41     15.97 o
 -10   5  10      340.32      350.81     10.88 o
  -9   5  10      766.30      718.49     16.11 o
  -8   5  10      424.00      415.27     10.04 o
  -7   5  10      699.16      721.09     19.00 o
  -6   5  10      861.18      859.15     15.65 o
  -5   5  10      411.74      408.51      9.46 o
  -4   5  10        8.73        3.31      4.59 o
  -3   5  10       43.19       38.31      5.32 o
  -2   5  10      153.52      155.94      8.07 o
  -1   5  10      296.17      278.19     12.00 o
   0   5  10      359.70      362.35     14.01 o
   1   5  10      121.58      123.36     16.87 o
 -13   6  10        0.01       -6.66      9.77 o
 -12   6  10       96.00       85.91      7.63 o
 -11   6  10        0.09       -3.24      5.58 o
 -10   6  10       30.93       20.67      5.21 o
  -9   6  10        0.27       -2.62      4.53 o
  -8   6  10       13.51       13.46      4.90 o
  -7   6  10        1.70        6.94      4.73 o
  -6   6  10       72.20       80.99      4.95 o
  -5   6  10      157.94      154.84      6.17 o
  -4   6  10       32.13       24.97      4.32 o
  -3   6  10        2.06        0.47      5.12 o
  -2   6  10       96.37      100.79      8.37 o
  -1   6  10       87.09       84.21      8.66 o
   0   6  10       48.05       67.93      9.81 o
 -13   7  10        7.82        9.16      8.22 o
 -12   7  10      103.76       92.67      7.85 o
 -11   7  10      221.12      215.96      8.26 o
 -10   7  10      191.44      169.64     11.89 o
  -9   7  10      118.85      119.60      6.48 o
  -8   7  10      306.40      289.70      9.82 o
  -7   7  10      260.16      262.01      9.32 o
  -6   7  10      190.89      202.83      7.01 o
  -5   7  10      174.37      167.16      6.63 o
  -4   7  10      364.51      360.06     10.81 o
  -3   7  10       32.96       38.80      6.02 o
  -2   7  10       17.99       15.93      7.65 o
  -1   7  10        6.13        7.79      7.87 o
 -12   8  10      175.53      160.16      9.84 o
 -11   8  10       48.27       63.72      6.47 o
 -10   8  10      167.86      155.29      6.77 o
  -9   8  10      372.75      397.98      9.73 o
  -8   8  10      359.76      347.83      9.75 o
  -7   8  10      337.23      344.92     10.76 o
  -6   8  10      343.23      358.23     10.76 o
  -5   8  10      450.65      460.82     14.94 o
  -4   8  10      361.18      382.86     11.81 o
  -3   8  10      224.31      238.92     10.18 o
  -2   8  10      219.51      210.30     11.61 o
 -12   9  10        2.98        6.20      7.93 o
 -11   9  10        1.24       -4.50      6.38 o
 -10   9  10       13.58        8.10      5.73 o
  -9   9  10      109.00      101.92      7.60 o
  -8   9  10        3.78       -0.80      4.89 o
  -7   9  10        0.07       -3.03      6.80 o
  -6   9  10        0.38        3.74      7.15 o
  -5   9  10        1.13       -5.42      7.16 o
  -4   9  10       11.20       12.13      7.54 o
 -11  10  10      144.42      151.82     10.70 o
 -10  10  10      171.78      168.44     12.83 o
  -9  10  10       83.16       89.29     13.05 o
  -8  10  10       76.57       78.30      8.97 o
  -7  10  10      190.53      204.04     15.07 o
  -6  10  10      214.62      201.18     11.09 o
  -2 -10  11       58.91       58.19      8.31 o
  -1 -10  11      123.29      125.32     13.95 o
   0 -10  11      126.28      135.94      9.17 o
   1 -10  11       63.44       69.02     12.22 o
   2 -10  11      103.56      114.69     11.17 o
   3 -10  11        8.25       -0.28     14.90 o
  -4  -9  11      202.09      187.57     20.12 o
  -3  -9  11      246.32      262.21     12.17 o
  -2  -9  11      256.84      263.87     12.12 o
  -1  -9  11      104.93      121.24      8.53 o
   0  -9  11      191.39      195.54     14.45 o
   1  -9  11      368.69      388.22     16.48 o
   2  -9  11      290.86      290.63     23.50 o
   3  -9  11      125.38      149.74     18.28 o
   4  -9  11      157.61      127.87     18.49 o
  -5  -8  11       83.36       95.56      9.22 o
  -4  -8  11        9.74        9.78      7.14 o
  -3  -8  11       16.14        7.61      6.61 o
  -2  -8  11       24.42       21.92      6.56 o
  -1  -8  11        1.76       -4.12      4.39 o
   0  -8  11        9.35        3.61      6.03 o
   1  -8  11        4.30       -3.96      7.54 o
   2  -8  11       35.59       16.09     13.21 o
   3  -8  11       53.76       51.03      9.60 o
   4  -8  11       42.95       32.50     11.15 o
  -6  -7  11      148.90      143.13     12.57 o
  -5  -7  11      270.98      282.25     15.73 o
  -4  -7  11      408.39      423.52     18.08 o
  -3  -7  11      304.19      324.28     12.24 o
  -2  -7  11       69.02       77.58      7.35 o
  -1  -7  11      320.08      317.40     11.67 o
   0  -7  11      319.10      319.63     11.47 o
   1  -7  11      298.44      319.60     14.23 o
   2  -7  11       70.46       80.30     13.39 o
   3  -7  11       27.60       26.12      7.72 o
   4  -7  11       37.12       22.90      9.74 o
   5  -7  11       16.48       -1.43      9.73 o
  -7  -6  11        1.57       -8.09      9.41 o
  -6  -6  11      121.62      106.90     11.23 o
  -5  -6  11      357.90      375.95     37.90 o
  -4  -6  11      410.59      441.15     32.48 o
  -3  -6  11       62.67       56.24      8.65 o
  -2  -6  11      111.38      124.96     10.83 o
  -1  -6  11      137.09      154.19      7.71 o
   0  -6  11      223.13      230.02      8.32 o
   1  -6  11      456.06      474.54     21.37 o
   2  -6  11      309.71      300.94     14.27 o
   3  -6  11       25.93       27.79     12.15 o
   4  -6  11       52.58       42.57      9.76 o
   5  -6  11      154.39      146.37     12.92 o
  -8  -5  11       10.78        1.85      9.41 o
  -7  -5  11        8.07        3.76      9.06 o
  -6  -5  11        2.69        3.11      8.23 o
  -5  -5  11        0.96       -6.94      7.32 o
  -4  -5  11        1.74       -6.98      6.98 o
  -3  -5  11       89.48       85.50      6.69 o
  -2  -5  11       27.97       32.80      5.46 o
  -1  -5  11      493.77      517.79     14.48 o
   0  -5  11      150.66      158.25      6.76 o
   1  -5  11       14.54       10.70      7.25 o
   2  -5  11       13.35        7.06      7.82 o
   3  -5  11       31.08       10.84      8.24 o
   4  -5  11        4.14        3.00     14.88 o
   5  -5  11       47.60       71.47     18.23 o
  -9  -4  11       46.92       55.53      8.82 o
  -8  -4  11      245.88      247.92     23.91 o
  -7  -4  11      418.79      410.19     17.65 o
  -6  -4  11      524.97      545.03     19.82 o
  -5  -4  11      444.59      457.81     22.05 o
  -4  -4  11       63.97       62.22      5.80 o
  -3  -4  11      318.06      296.61     10.41 o
  -2  -4  11      390.22      375.76     11.66 o
  -1  -4  11      814.26      853.28     20.56 o
   0  -4  11     1358.97     1373.83     32.61 o
   1  -4  11      274.28      298.20     14.25 o
   2  -4  11      277.07      284.36     14.32 o
   3  -4  11      496.10      517.87     20.42 o
   4  -4  11      215.50      239.53     14.50 o
 -10  -3  11       10.45       13.23      8.32 o
  -9  -3  11       28.21       29.28      7.65 o
  -8  -3  11       37.73       39.62      9.21 o
  -7  -3  11      126.30      135.85     10.73 o
  -6  -3  11      188.38      184.53      8.60 o
  -5  -3  11      481.99      506.91     14.40 o
  -4  -3  11       67.70       51.83      5.56 o
  -3  -3  11      192.71      194.02      8.56 o
  -2  -3  11     1479.71     1350.60     57.40 o
  -1  -3  11      980.02     1021.77     23.75 o
   0  -3  11      249.02      267.86     11.50 o
   1  -3  11      332.78      354.15     15.78 o
   2  -3  11      132.95      102.01     12.32 o
   3  -3  11      136.44      133.14     34.59 o
   4  -3  11      167.82      190.73     21.81 o
 -10  -2  11      170.45      180.61     13.47 o
  -9  -2  11       28.80       25.40      7.33 o
  -8  -2  11      230.91      239.82     13.57 o
  -7  -2  11      172.08      188.64      8.68 o
  -6  -2  11       85.20       83.63      6.38 o
  -5  -2  11       17.61        9.61      4.81 o
  -4  -2  11      329.16      312.16     12.36 o
  -3  -2  11       69.25       69.20      7.46 o
  -2  -2  11       54.90       57.00      5.93 o
  -1  -2  11      312.47      305.67     10.94 o
   0  -2  11       22.62       30.40      5.67 o
   1  -2  11      167.40      168.20      8.84 o
   2  -2  11       47.05       29.96      8.55 o
   3  -2  11        6.63        8.31      8.85 o
   4  -2  11       10.77       15.81      9.81 o
 -11  -1  11      172.13      172.22     15.28 o
 -10  -1  11      238.96      230.46     16.74 o
  -9  -1  11      473.72      488.11     11.42 o
  -8  -1  11      441.54      450.92     13.77 o
  -7  -1  11      190.92      177.75      8.53 o
  -6  -1  11      773.19      763.46     18.70 o
  -5  -1  11      296.16      287.25     12.70 o
  -4  -1  11     1211.24     1181.27     26.43 o
  -3  -1  11     1374.50     1412.95     30.82 o
  -2  -1  11      254.09      232.55      9.63 o
  -1  -1  11      232.32      247.50     10.06 o
   0  -1  11      170.84      190.13     12.82 o
   1  -1  11      140.42      168.41      8.56 o
   2  -1  11      213.93      183.79     14.62 o
   3  -1  11      161.00      186.01     17.55 o
 -11   0  11       11.80       19.32      9.45 o
 -10   0  11        4.96       -1.87      4.83 o
  -9   0  11       53.18       64.03      5.76 o
  -8   0  11        4.23       -0.91      5.18 o
  -7   0  11        4.99        1.11      2.27 o
  -6   0  11        4.94        6.61      4.66 o
  -5   0  11       95.66       77.99      6.05 o
  -4   0  11       57.79       57.58      5.73 o
  -3   0  11        1.76        0.03      4.83 o
  -2   0  11      410.17      448.33     11.64 o
  -1   0  11        2.61       -1.07      5.10 o
   0   0  11      156.19      146.69     10.00 o
   1   0  11      326.72      298.86     11.73 o
   2   0  11      252.05      247.20     15.04 o
   3   0  11       21.58       21.46     10.23 o
 -12   1  11       67.53       83.24      8.90 o
 -11   1  11       48.69       51.84      7.95 o
 -10   1  11      124.86      140.30      8.61 o
  -9   1  11       86.32       84.03      5.61 o
  -8   1  11      382.57      365.69     12.12 o
  -7   1  11      423.87      423.81     12.59 o
  -6   1  11      135.53      125.91      7.04 o
  -5   1  11      310.47      308.45     10.54 o
  -4   1  11       16.73       10.99      5.15 o
  -3   1  11        1.79        5.56      5.31 o
  -2   1  11       25.97       24.82      5.78 o
  -1   1  11      338.08      353.68     15.21 o
   0   1  11       61.57       70.02      7.18 o
   1   1  11       78.07       77.09      8.87 o
   2   1  11        0.53       -2.23     13.05 o
   3   1  11        8.18        6.98     10.12 o
 -12   2  11       62.17       66.05      8.73 o
 -11   2  11      168.58      177.75      9.55 o
 -10   2  11      274.23      276.48     10.11 o
  -9   2  11      188.84      189.59      7.07 o
  -8   2  11       24.49       27.97      4.85 o
  -7   2  11      290.45      296.29     10.29 o
  -6   2  11      422.19      375.90     11.72 o
  -5   2  11      659.53      634.50     17.08 o
  -4   2  11     1268.02     1247.82     28.03 o
  -3   2  11     1008.75     1011.21     23.76 o
  -2   2  11      393.37      397.78     13.04 o
  -1   2  11      691.12      699.12     18.60 o
   0   2  11      560.94      605.12     17.28 o
   1   2  11      283.44      292.83     12.37 o
   2   2  11      159.38      162.77     13.58 o
 -12   3  11        8.20        8.98     10.26 o
 -11   3  11        1.20       -0.01      5.72 o
 -10   3  11       61.61       71.48      6.54 o
  -9   3  11       69.14       63.57      6.03 o
  -8   3  11       15.76        9.60      4.56 o
  -7   3  11        4.95       -1.48      4.92 o
  -6   3  11        2.94        5.50      5.01 o
  -5   3  11      180.48      175.57      8.43 o
  -4   3  11       10.22       12.77      5.52 o
  -3   3  11       24.69       20.10      5.88 o
  -2   3  11       22.17       26.95      6.44 o
  -1   3  11       47.06       54.86      6.97 o
   0   3  11       63.22       43.78     13.35 o
   1   3  11      107.46       96.67     13.23 o
 -12   4  11      299.78      319.90     11.75 o
 -11   4  11      393.46      401.36     12.34 o
 -10   4  11      148.97      167.53      8.09 o
  -9   4  11      135.66      147.89      7.46 o
  -8   4  11      555.01      529.82     15.22 o
  -7   4  11      985.15      919.27     26.21 o
  -6   4  11      882.55      879.97     21.26 o
  -5   4  11      112.11      105.38      9.02 o
  -4   4  11      240.81      254.73      8.74 o
  -3   4  11      189.87      193.62     11.22 o
  -2   4  11      295.81      301.55     12.39 o
  -1   4  11      204.04      202.04     10.51 o
   0   4  11      240.84      250.53     22.14 o
 -12   5  11      127.92      106.35      8.17 o
 -11   5  11      466.34      468.20     13.33 o
 -10   5  11      274.09      252.55     10.03 o
  -9   5  11      113.86      121.78      7.20 o
  -8   5  11      286.77      289.00      9.69 o
  -7   5  11      441.37      419.60      9.94 o
  -6   5  11      382.43      397.35      9.64 o
  -5   5  11      329.87      335.52      8.84 o
  -4   5  11      229.11      222.69      8.97 o
  -3   5  11      142.74      139.28      7.16 o
  -2   5  11      168.45      163.82      9.64 o
  -1   5  11      145.13      146.35     11.23 o
   0   5  11      329.93      359.97     14.61 o
 -12   6  11       27.27       29.60      6.94 o
 -11   6  11        0.39       -5.88      5.88 o
 -10   6  11       60.04       57.34      6.68 o
  -9   6  11       36.32       32.46      5.90 o
  -8   6  11       49.45       52.77      6.43 o
  -7   6  11        3.82        0.62      4.92 o
  -6   6  11       99.08      107.10      5.62 o
  -5   6  11      236.42      227.55      7.96 o
  -4   6  11        0.03       -4.17      5.35 o
  -3   6  11        4.94       -0.24      6.73 o
  -2   6  11        0.13       -5.81      7.26 o
  -1   6  11        2.31       -2.26      7.87 o
 -12   7  11       66.49       74.97      9.03 o
 -11   7  11       45.54       46.23      6.94 o
 -10   7  11      180.38      191.17     12.04 o
  -9   7  11      168.62      155.78      7.89 o
  -8   7  11      280.44      304.50     10.42 o
  -7   7  11      202.94      203.79     11.93 o
  -6   7  11       34.57       31.77      5.71 o
  -5   7  11       44.47       54.95      6.21 o
  -4   7  11      362.37      371.12     11.76 o
  -3   7  11      153.68      160.24     10.26 o
  -2   7  11        7.86       16.33      9.75 o
 -12   8  11       79.00       87.85      8.19 o
 -11   8  11       37.52       29.93      6.98 o
 -10   8  11       59.74       76.02      6.57 o
  -9   8  11       69.98       63.48      6.89 o
  -8   8  11       75.36       91.51      6.97 o
  -7   8  11       50.44       60.30      8.35 o
  -6   8  11      123.44      112.58      8.87 o
  -5   8  11      225.92      229.36     17.50 o
  -4   8  11      110.76      104.75      7.77 o
 -11   9  11      207.90      181.19     11.11 o
 -10   9  11       63.36       58.54      7.21 o
  -9   9  11        0.47        4.48      6.40 o
  -8   9  11        1.63       12.69      7.95 o
  -7   9  11       53.78       59.69      8.57 o
  -6   9  11        6.65       13.32      7.45 o
   0 -10  12       74.78       74.85     17.94 o
  -3  -9  12       80.95       82.77      8.99 o
  -2  -9  12       26.22       20.59      7.60 o
  -1  -9  12       26.49       28.82      7.20 o
   0  -9  12      109.26      115.49     16.22 o
   1  -9  12      215.05      231.16     14.16 o
   2  -9  12      212.46      193.69     20.98 o
  -5  -8  12       82.81       77.59     17.72 o
  -4  -8  12       36.42       30.23      7.91 o
  -3  -8  12       24.29       21.88      7.42 o
  -2  -8  12        2.44       -0.89      6.83 o
  -1  -8  12       25.37       26.24      7.18 o
   0  -8  12        4.17        0.93      8.29 o
   1  -8  12        3.66      -11.12     12.01 o
   2  -8  12        0.39      -11.52     13.55 o
   3  -8  12       22.78       34.86     15.88 o
  -6  -7  12      106.54      128.38     12.33 o
  -5  -7  12      193.85      207.53     13.83 o
  -4  -7  12      335.23      340.75     16.88 o
  -3  -7  12      332.10      326.78     17.55 o
  -2  -7  12       90.71       93.02      7.89 o
  -1  -7  12      490.14      491.58     14.95 o
   0  -7  12      385.42      403.77     16.48 o
   1  -7  12      165.32      147.00     17.75 o
   2  -7  12      115.03      122.94     20.55 o
   3  -7  12      128.83      123.59     11.77 o
  -7  -6  12        5.66        5.21      9.63 o
  -6  -6  12       11.09        7.44      9.65 o
  -5  -6  12      135.24      117.47     12.03 o
  -4  -6  12      102.31      100.52     10.68 o
  -3  -6  12       73.26       80.31      9.56 o
  -2  -6  12       39.31       35.56      8.52 o
  -1  -6  12       38.83       45.49      6.52 o
   0  -6  12      106.33      113.36      6.47 o
   1  -6  12      393.45      412.34     17.47 o
   2  -6  12      112.89      120.50     20.18 o
   3  -6  12      254.71      274.81     15.68 o
  -8  -5  12      152.35      135.21     13.02 o
  -7  -5  12      200.02      220.61     27.00 o
  -6  -5  12      165.20      157.86     24.65 o
  -5  -5  12        5.80       -8.28      8.28 o
  -4  -5  12       35.52       47.75     16.71 o
  -3  -5  12       59.94       61.84      8.76 o
  -2  -5  12      240.83      211.10     28.11 o
  -1  -5  12        3.48        4.58      5.53 o
   0  -5  12        6.67        5.94      5.94 o
   1  -5  12        0.76       -2.61      7.62 o
   2  -5  12       43.91       40.76      9.40 o
   3  -5  12        3.39       -9.84     10.70 o
  -9  -4  12       16.17        2.63      9.60 o
  -8  -4  12      142.67      135.84     12.21 o
  -7  -4  12      331.02      368.98     29.49 o
  -6  -4  12      384.69      401.25     17.44 o
  -5  -4  12       79.02       89.46      9.47 o
  -4  -4  12      443.75      452.48     13.51 o
  -3  -4  12       10.54        5.49      5.24 o
  -2  -4  12       37.34       22.10      9.84 o
  -1  -4  12     1004.73     1084.71     31.23 o
   0  -4  12      545.37      562.45     17.96 o
   1  -4  12      524.36      530.68     19.96 o
   2  -4  12      425.88      425.34     18.58 o
   3  -4  12      247.54      266.06     16.09 o
  -9  -3  12        4.80        3.83      7.68 o
  -8  -3  12        2.27        2.80      9.57 o
  -7  -3  12        8.01        1.94      8.44 o
  -6  -3  12       76.66       64.53      8.93 o
  -5  -3  12       99.63       94.38      6.86 o
  -4  -3  12       30.36       31.72      5.58 o
  -3  -3  12       18.46       17.84      5.58 o
  -1  -3  12       10.36        8.16      5.89 o
   0  -3  12      162.62      154.00     11.33 o
   1  -3  12       85.25       78.22     10.00 o
   2  -3  12       43.57       42.94      9.77 o
   3  -3  12       24.97       33.09     10.51 o
 -10  -2  12      258.43      295.79     13.66 o
  -9  -2  12      198.11      193.19     23.17 o
  -8  -2  12      352.16      345.35     31.11 o
  -7  -2  12      105.08      125.79     12.65 o
  -6  -2  12      174.62      162.89     17.99 o
  -5  -2  12      449.07      454.39     13.57 o
  -4  -2  12      680.79      655.19     19.48 o
  -3  -2  12     1636.38     1599.24     34.79 o
  -2  -2  12      218.69      210.23     12.28 o
  -1  -2  12      298.68      280.62     11.69 o
   0  -2  12      142.80      152.98     10.25 o
   1  -2  12       32.45       41.44      9.23 o
   2  -2  12        0.98        4.74      9.22 o
   3  -2  12      121.90      135.55     13.12 o
 -10  -1  12       57.84       55.22      8.26 o
  -9  -1  12      220.05      242.37      9.85 o
  -8  -1  12      560.39      587.42     16.60 o
  -7  -1  12      727.75      715.34     18.39 o
  -6  -1  12      495.76      479.31     14.16 o
  -5  -1  12      501.53      447.93     52.70 o
  -4  -1  12      412.38      433.72     13.40 o
  -3  -1  12       30.68       31.64      6.06 o
  -2  -1  12       45.40       50.15      6.53 o
  -1  -1  12      388.83      386.23     12.98 o
   0  -1  12      203.78      216.30     10.72 o
   1  -1  12      139.05      145.62     24.03 o
   2  -1  12       97.24       87.30     12.76 o
 -11   0  12       81.54       74.57     16.09 o
 -10   0  12       12.50       11.15      5.32 o
  -9   0  12        2.75       -3.11      5.14 o
  -8   0  12        5.05        1.88      5.44 o
  -7   0  12       53.15       40.52      5.66 o
  -6   0  12        5.64        6.18      5.28 o
  -5   0  12        5.25       -1.08      5.03 o
  -4   0  12        4.89       -2.22      5.92 o
  -3   0  12      247.75      237.82     10.12 o
  -2   0  12       33.31       29.29      6.33 o
  -1   0  12        0.71       -3.84      5.74 o
   0   0  12       14.49       13.91      6.49 o
   1   0  12       24.39       25.58      9.46 o
   2   0  12        3.41       -1.88      9.63 o
 -11   1  12      146.17      149.93     19.69 o
 -10   1  12       62.89       63.19      8.19 o
  -9   1  12      118.71      118.09      7.07 o
  -8   1  12      133.34      139.21      7.72 o
  -7   1  12      374.67      375.66     12.19 o
  -6   1  12      376.59      377.91     12.13 o
  -5   1  12       80.94       89.62      6.87 o
  -4   1  12      346.02      369.13     12.36 o
  -3   1  12      121.68      131.15      8.11 o
  -2   1  12      302.51      318.25     12.00 o
  -1   1  12      277.80      285.18     14.94 o
   0   1  12      120.08      114.30      8.65 o
   1   1  12       18.54       19.29      9.52 o
 -12   2  12      120.67      140.54     10.34 o
 -11   2  12      113.84      121.68     10.98 o
 -10   2  12       40.51       47.83      6.54 o
  -9   2  12       88.20       99.45      6.56 o
  -8   2  12      130.62      121.02      8.62 o
  -7   2  12      496.62      488.55     14.19 o
  -6   2  12      690.62      719.06     18.44 o
  -5   2  12      487.13      463.77     13.88 o
  -4   2  12      510.68      535.74     15.36 o
  -3   2  12      296.75      305.58     11.71 o
  -2   2  12      354.81      355.60     13.01 o
  -1   2  12      354.06      350.18     30.89 o
   0   2  12      232.79      250.57     11.98 o
   1   2  12       54.40       55.80     11.40 o
 -12   3  12       77.21       79.64      7.89 o
 -11   3  12       27.15       25.91      6.54 o
 -10   3  12        0.46        4.85      5.65 o
  -9   3  12        1.28       -2.37      6.04 o
  -8   3  12       47.45       49.08      5.57 o
  -7   3  12        0.67       -5.28      5.28 o
  -6   3  12       42.68       38.31      6.18 o
  -5   3  12       26.66       27.53      6.20 o
  -4   3  12       70.92       63.35      7.04 o
  -3   3  12       12.25       10.70      6.22 o
  -2   3  12        6.75        3.47      6.58 o
  -1   3  12        1.08       -1.91      6.68 o
   0   3  12        7.26        3.51      6.08 o
 -12   4  12      118.70      122.27     10.96 o
 -11   4  12      169.85      161.95     11.23 o
 -10   4  12      305.39      325.05     11.39 o
  -9   4  12       95.10       82.20      8.01 o
  -8   4  12      328.26      318.09     17.07 o
  -7   4  12      541.64      533.86     13.22 o
  -6   4  12      413.33      417.58     13.34 o
  -5   4  12      236.90      258.48     11.01 o
  -4   4  12      502.71      510.82     15.57 o
  -3   4  12      257.22      251.59     11.70 o
  -2   4  12      297.79      318.08     13.17 o
  -1   4  12      355.12      393.43     15.59 o
 -12   5  12       44.72       42.12      8.46 o
 -11   5  12       22.93       19.47      6.81 o
 -10   5  12        2.09       -1.77      5.91 o
  -9   5  12       12.57       13.37      6.35 o
  -8   5  12       73.14       80.74      7.73 o
  -7   5  12      304.98      315.14     11.89 o
  -6   5  12      191.93      188.96      7.17 o
  -5   5  12       67.80       80.74      6.48 o
  -4   5  12      271.51      257.64      9.80 o
  -3   5  12      197.42      195.75     11.47 o
  -2   5  12       43.37       48.48      8.23 o
 -12   6  12       34.30       33.08      8.44 o
 -11   6  12       48.92       53.26      7.39 o
 -10   6  12       22.46       25.38      7.45 o
  -9   6  12      157.34      172.50      9.84 o
  -8   6  12       87.15       89.97      6.97 o
  -7   6  12      124.19      126.45      7.25 o
  -6   6  12       17.07       26.04      5.85 o
  -5   6  12        2.39        1.57      4.71 o
  -4   6  12        6.41        3.95      5.94 o
  -3   6  12       43.57       59.62      8.59 o
 -11   7  12      184.87      191.90     10.99 o
 -10   7  12      159.27      149.66     13.52 o
  -9   7  12      209.19      212.29     16.47 o
  -8   7  12      164.45      158.49     11.36 o
  -7   7  12      300.05      310.38     14.45 o
  -6   7  12       37.81       49.50      7.97 o
  -5   7  12       54.65       57.30      7.86 o
  -4   7  12       86.32       80.18      9.05 o
 -11   8  12       24.99        8.42      8.08 o
 -10   8  12       16.90       18.72      6.75 o
  -9   8  12       71.16       66.69      7.20 o
  -8   8  12      200.04      206.20     15.48 o
  -7   8  12      131.39      137.49      9.78 o
  -6   8  12       21.86       17.79      7.92 o
  -3  -8  13       58.12       53.23      8.35 o
  -2  -8  13       68.96       69.40      8.24 o
  -1  -8  13       80.46       90.27     10.73 o
   0  -8  13      201.56      240.75     21.65 o
   1  -8  13       10.27        1.17     14.93 o
  -5  -7  13       46.51       46.61     10.97 o
  -4  -7  13      207.16      216.99     14.14 o
  -3  -7  13       99.61      104.68      8.95 o
  -2  -7  13      301.42      334.38     16.17 o
  -1  -7  13      313.55      330.65     17.00 o
   0  -7  13       41.88       44.17     14.07 o
   1  -7  13       89.16       97.92     17.72 o
   2  -7  13       93.25       85.57     11.44 o
  -6  -6  13        2.08       -5.16     11.67 o
  -5  -6  13        9.92       11.54      9.27 o
  -4  -6  13        6.70        6.04      8.93 o
  -3  -6  13       26.35       26.58      9.06 o
  -2  -6  13       12.03        0.98      4.79 o
  -1  -6  13       26.50       14.63      6.42 o
   0  -6  13      156.70      148.50     11.57 o
   1  -6  13       21.31       21.40      8.41 o
   2  -6  13       96.05       96.91     11.90 o
  -7  -5  13      312.46      334.29     28.64 o
  -6  -5  13      423.42      459.15     19.96 o
  -5  -5  13      114.65      113.33     11.11 o
  -4  -5  13      102.97      109.48     23.37 o
  -3  -5  13      137.36      140.97     13.22 o
  -2  -5  13        9.11        4.71      5.33 o
  -1  -5  13       95.94       93.02      7.84 o
   0  -5  13      117.43       87.20     15.73 o
   1  -5  13       79.66       91.66     11.28 o
   2  -5  13       38.72       42.79     10.32 o
  -8  -4  13      111.21      127.82     29.73 o
  -7  -4  13      262.38      290.33     16.86 o
  -6  -4  13      112.88      124.30     11.36 o
  -5  -4  13      127.71      145.10     22.64 o
  -4  -4  13      346.79      343.48     15.92 o
  -3  -4  13      344.40      363.36     12.58 o
  -2  -4  13      617.24      600.10     25.07 o
  -1  -4  13      572.55      574.93     41.37 o
   0  -4  13      403.43      449.45     18.92 o
   1  -4  13      279.30      280.08     15.90 o
   2  -4  13       58.22       76.00     11.57 o
  -9  -3  13       27.55       38.17     10.91 o
  -8  -3  13        9.84       10.69      9.71 o
  -7  -3  13        0.18        1.35      8.67 o
  -6  -3  13       31.97       30.86      8.67 o
  -5  -3  13        0.61       -4.05      5.63 o
  -4  -3  13       40.05       35.36      6.45 o
  -3  -3  13      131.06      136.38      8.27 o
  -2  -3  13      329.38      317.48     25.40 o
  -1  -3  13        2.15       -2.57      6.34 o
   0  -3  13       22.19       27.15      9.00 o
   1  -3  13       19.66        9.02      9.24 o
   2  -3  13        3.11       -1.88      9.84 o
  -9  -2  13      231.35      246.03     14.74 o
  -8  -2  13      246.48      259.71     14.88 o
  -7  -2  13      401.26      391.39     13.24 o
  -6  -2  13       68.24       72.41      7.08 o
  -5  -2  13       70.91       69.21      6.91 o
  -4  -2  13      568.37      578.96     20.58 o
  -3  -2  13      441.65      447.14     13.97 o
  -2  -2  13      454.76      427.13     17.41 o
  -1  -2  13      329.06      346.34     13.45 o
   0  -2  13      212.77      225.31     14.26 o
   1  -2  13       80.04       67.15     10.90 o
   2  -2  13      112.22      123.34     12.82 o
 -10  -1  13        8.78       13.67      7.87 o
  -9  -1  13       59.84       56.65     15.25 o
  -8  -1  13       97.51      104.63      8.11 o
  -7  -1  13       90.31       85.96     11.61 o
  -6  -1  13        3.25        0.68      4.86 o
  -5  -1  13       20.78       14.04      6.00 o
  -4  -1  13      108.81      107.77      7.77 o
  -3  -1  13       42.87       42.96      7.01 o
  -2  -1  13      242.67      232.30     13.82 o
  -1  -1  13      399.66      414.81     14.35 o
   0  -1  13      292.70      273.51     15.75 o
   1  -1  13      151.23      150.94     13.62 o
 -10   0  13      135.31      133.40     12.45 o
  -9   0  13      145.08      147.31      8.92 o
  -8   0  13      126.37      119.37     10.48 o
  -7   0  13       10.60       11.03      6.05 o
  -6   0  13       41.61       33.32      6.20 o
  -5   0  13       19.02       14.64      5.94 o
  -4   0  13        5.91        6.39      6.12 o
  -3   0  13       19.58       24.84      6.60 o
  -2   0  13        3.39        0.33      5.94 o
  -1   0  13       30.67       17.78      7.12 o
   0   0  13        8.00        4.03      9.02 o
   1   0  13        0.01       -5.42      9.65 o
 -11   1  13      390.03      361.13     26.75 o
 -10   1  13      230.93      211.80     14.45 o
  -9   1  13       86.38       98.27      7.79 o
  -8   1  13      345.32      379.91     13.99 o
  -7   1  13      248.95      253.94     10.71 o
  -6   1  13      354.23      352.74     12.31 o
  -5   1  13      240.85      244.75     10.79 o
  -4   1  13      436.09      429.01     13.90 o
  -3   1  13      210.12      223.98     10.80 o
  -2   1  13      170.80      197.30     10.14 o
  -1   1  13      102.39       99.13     11.18 o
   0   1  13       74.77       80.51     17.46 o
 -11   2  13       35.50       33.26      6.90 o
 -10   2  13       35.66       40.53      7.70 o
  -9   2  13       78.09       72.92      7.98 o
  -8   2  13      163.90      163.29      8.80 o
  -7   2  13      225.26      210.71     10.07 o
  -6   2  13      166.25      172.31      9.08 o
  -5   2  13       23.83       30.98      8.82 o
  -4   2  13      122.88      125.98     11.20 o
  -3   2  13       61.41       71.85      7.73 o
  -2   2  13      128.41      119.29      8.93 o
  -1   2  13      189.73      192.10     13.67 o
 -11   3  13       56.07       59.87      7.30 o
 -10   3  13      170.79      172.58     11.94 o
  -9   3  13      360.85      359.14     13.36 o
  -8   3  13      111.66      110.19     10.96 o
  -7   3  13       57.08       60.14      6.87 o
  -6   3  13       11.44        8.15      6.31 o
  -5   3  13      152.79      159.90     11.73 o
  -4   3  13      103.60      103.63      8.39 o
  -3   3  13       37.65       32.58      7.86 o
  -2   3  13        0.54        1.14      7.24 o
  -1   3  13       35.87       46.99      8.57 o
 -11   4  13      159.25      147.79     11.73 o
 -10   4  13      185.86      155.57     14.32 o
  -9   4  13      340.55      350.27     13.36 o
  -8   4  13      217.33      204.82     18.42 o
  -7   4  13      453.17      480.09     15.16 o
  -6   4  13      228.80      221.76     19.85 o
  -5   4  13      353.81      371.16     13.74 o
  -4   4  13      234.74      256.83     12.10 o
  -3   4  13      209.82      230.28     11.61 o
  -2   4  13      139.20      156.37     10.31 o
 -11   5  13       21.67       15.58      7.83 o
 -10   5  13        7.03        9.06      7.34 o
  -9   5  13        0.50       -0.19      6.75 o
  -8   5  13       23.40       28.34      7.12 o
  -7   5  13        1.99        0.02      6.54 o
  -6   5  13        3.61       -0.60      6.62 o
  -5   5  13        3.20        0.40      7.16 o
  -4   5  13       95.87      117.26      9.53 o
  -3   5  13        3.20       -5.42      7.63 o
 -11   6  13       84.92      103.45     18.03 o
 -10   6  13       92.68       96.49      9.03 o
  -9   6  13      205.19      189.14     14.94 o
  -8   6  13      106.65       94.76      8.55 o
  -7   6  13       68.36       78.51      7.01 o
  -6   6  13      203.83      228.09      9.41 o
  -5   6  13      154.80      160.44     14.54 o
  -4   6  13      124.02      126.90     10.33 o
 -10   7  13      110.28       99.15      9.33 o
  -9   7  13       31.77       18.24      7.84 o
  -8   7  13      267.03      299.42     11.23 o
  -7   7  13      519.28      531.62     23.86 o
  -6   7  13      258.95      239.15     18.24 o
  -3  -7  14       88.56       99.82     17.38 o
  -2  -7  14       74.97       76.33     10.93 o
  -1  -7  14        3.57       -3.78     14.90 o
  -5  -6  14       53.73       63.36     11.20 o
  -4  -6  14        0.94        2.18      9.37 o
  -3  -6  14       17.18        9.83      9.42 o
  -2  -6  14       55.36       46.05      7.85 o
  -1  -6  14       19.97       26.08     14.90 o
   0  -6  14        0.34      -12.75     12.75 o
  -6  -5  14       90.51       79.92     16.77 o
  -5  -5  14      207.99      203.78     37.24 o
  -4  -5  14      176.24      196.48     13.18 o
  -3  -5  14      143.28      118.92     11.41 o
  -2  -5  14      232.91      238.63     34.95 o
  -1  -5  14      334.75      365.68     17.58 o
   0  -5  14      212.90      186.27     12.85 o
  -7  -4  14       77.17       72.61     11.60 o
  -6  -4  14      149.61      165.04     28.41 o
  -5  -4  14      147.99      142.34     11.96 o
  -4  -4  14      389.23      410.15     17.98 o
  -3  -4  14      366.20      373.63     13.54 o
  -2  -4  14      129.73      121.15      8.89 o
  -1  -4  14      201.39      225.59     14.03 o
   0  -4  14      220.81      220.85     25.09 o
  -8  -3  14       61.32       70.47     11.22 o
  -7  -3  14       19.10       30.12     12.64 o
  -6  -3  14      134.47      138.41     14.94 o
  -5  -3  14       31.69       42.96      9.35 o
  -4  -3  14       28.40       32.07      6.93 o
  -3  -3  14       60.56       38.65     10.74 o
  -2  -3  14       97.33       94.17      8.51 o
  -1  -3  14        4.70        3.08      8.75 o
   0  -3  14        2.45       -2.08      9.42 o
  -9  -2  14      129.62      128.14     17.60 o
  -8  -2  14      372.59      345.85     23.71 o
  -7  -2  14      320.53      351.00     17.46 o
  -6  -2  14      265.93      264.73     11.37 o
  -5  -2  14        5.30        8.57      6.39 o
  -4  -2  14       29.25       25.86      6.60 o
  -3  -2  14      163.09      176.68     16.07 o
  -2  -2  14      407.95      420.76     14.65 o
  -1  -2  14      281.82      286.09     19.44 o
   0  -2  14      141.86      135.98     12.97 o
  -9  -1  14        2.92       -2.52      9.25 o
  -8  -1  14        4.66       -0.82      6.63 o
  -7  -1  14       48.28       55.39      7.89 o
  -6  -1  14       12.58        2.39      5.62 o
  -5  -1  14       44.52       41.82      7.05 o
  -4  -1  14       56.20       46.22      8.42 o
  -3  -1  14       28.96       29.34      7.19 o
  -2  -1  14      185.17      185.21     10.94 o
  -1  -1  14      175.40      178.93     14.05 o
   0  -1  14       45.02       71.12     11.48 o
 -10   0  14      128.88      135.39     12.99 o
  -9   0  14       64.45       71.44      8.20 o
  -8   0  14       39.70       44.86     13.35 o
  -7   0  14       44.79       45.22      7.11 o
  -6   0  14       82.96       76.53      7.52 o
  -5   0  14      221.95      223.72     10.78 o
  -4   0  14       98.49      100.43      8.36 o
  -3   0  14      258.75      269.40     12.22 o
  -2   0  14       57.60       84.79     11.39 o
  -1   0  14       15.72       12.12      9.66 o
 -10   1  14      171.20      149.59     14.62 o
  -9   1  14      301.51      286.18     12.62 o
  -8   1  14      305.39      309.06     12.22 o
  -7   1  14      189.72      161.18      9.47 o
  -6   1  14       25.02       22.28      6.86 o
  -5   1  14      183.56      182.29      9.90 o
  -4   1  14      343.40      340.25     13.20 o
  -3   1  14      552.84      562.00     17.23 o
  -2   1  14      175.75      157.75     14.27 o
  -1   1  14      115.07      141.15     13.16 o
 -10   2  14        0.95       -1.57      7.26 o
  -9   2  14        1.02        1.82      7.04 o
  -8   2  14       28.30       25.66      6.90 o
  -7   2  14      102.00       92.10      8.06 o
  -6   2  14        2.98        6.63      6.61 o
  -5   2  14       48.68       39.16      7.41 o
  -4   2  14       57.91       66.43      8.17 o
  -3   2  14       13.24       17.65      7.64 o
  -2   2  14       76.30      102.21      9.79 o
 -10   3  14      205.87      196.75     16.39 o
  -9   3  14      320.26      325.13     13.38 o
  -8   3  14      138.05      109.45     11.62 o
  -7   3  14      103.32      116.35      9.91 o
  -6   3  14      242.53      244.10     11.28 o
  -5   3  14      140.51      147.29      9.53 o
  -4   3  14       69.16       79.59      9.02 o
  -3   3  14       24.71       35.72      8.29 o
 -10   4  14      150.73      171.63     10.71 o
  -9   4  14      324.61      319.02     13.44 o
  -8   4  14      258.75      293.88     12.68 o
  -7   4  14       42.14       37.78      7.59 o
  -6   4  14      103.81       90.40      8.56 o
  -5   4  14      173.16      192.77     10.96 o
  -4   4  14      300.02      330.64     13.94 o
 -10   5  14        0.34        0.83      7.35 o
  -9   5  14        4.70        8.19      7.10 o
  -8   5  14       56.95       50.22      8.28 o
  -7   5  14        1.10       -3.91      7.00 o
  -6   5  14        7.93       10.36      7.46 o
  -5   5  14        0.65       -1.02      9.66 o
  -8   6  14       54.86       50.92      8.47 o
  -4  -5  15      216.40      228.28     21.56 o
  -3  -5  15      242.77      270.48     23.80 o
  -6  -4  15       16.60       -6.54     13.70 o
  -5  -4  15       35.44       35.30     10.60 o
  -4  -4  15       15.06       18.54     10.10 o
  -3  -4  15        0.34       -5.45      8.22 o
  -2  -4  15        3.32        4.08      7.54 o
  -7  -3  15      174.56      155.54     18.77 o
  -6  -3  15      267.78      241.98     26.40 o
  -5  -3  15      215.77      240.93     20.73 o
  -4  -3  15       52.24       55.97      7.99 o
  -3  -3  15      140.21      127.74     11.75 o
  -2  -3  15       81.63       96.69     11.29 o
  -7  -2  15      191.21      156.49     16.71 o
  -6  -2  15      424.06      450.27     19.39 o
  -5  -2  15      256.59      234.84     11.92 o
  -4  -2  15      134.95      131.17     16.13 o
  -3  -2  15      260.30      268.05     16.99 o
  -2  -2  15      138.37      168.07     13.67 o
  -8  -1  15       14.75        5.53      9.95 o
  -7  -1  15       95.63       77.87      8.31 o
  -6  -1  15        7.14        0.02      6.48 o
  -5  -1  15       24.40       19.34      9.59 o
  -4  -1  15       10.61        5.96      7.28 o
  -3  -1  15       17.81       21.60      7.96 o
  -2  -1  15       44.12       44.43     10.89 o
  -8   0  15        7.39       16.11      6.48 o
  -7   0  15        4.96        5.50      7.05 o
  -6   0  15       88.26       82.01      8.42 o
  -5   0  15      189.00      201.64     12.83 o
  -4   0  15      222.09      223.51     19.68 o
  -3   0  15      225.23      234.31     13.27 o
  -9   1  15      124.49       75.44     16.89 o
  -8   1  15       31.63       29.31      7.49 o
  -7   1  15       31.17       27.30      7.16 o
  -6   1  15      105.10      106.62      8.86 o
  -5   1  15      108.45      110.78      9.23 o
  -4   1  15      279.20      280.52     12.92 o
  -3   1  15      145.89      133.86     17.91 o
  -9   2  15        0.79       -1.75      9.98 o
  -8   2  15        6.53       10.42     13.08 o
  -7   2  15        2.48        2.10      7.21 o
  -6   2  15      111.01      129.08     15.26 o
  -5   2  15        9.14        5.59      7.63 o
  -4   2  15       11.10       13.01      7.81 o
  -8   3  15      254.49      267.74     15.66 o
  -7   3  15      152.54      171.04     12.99 o
  -6   3  15      270.45      272.34     13.05 o
  -5   3  15      126.97      137.76     17.75 o
 
